# Supplementary material for: Crystal structure of 9-methacryloylanthracene
Source: Acta Crystallogr E Crystallogr Commun. 2015 Mar 11;71(Pt 4):357–9. doi: 10.1107/S2056989015004090 (PMC4438842; doi:10.1107/S2056989015004090)
Supplement: Supplementary file 1 [file e-71-00357-sup1.cif]

##############################################################################
#                                                                            #
# This CIF contains the data in a paper accepted for publication in          #
# Acta Crystallographica Section E. It conforms to the requirements of       #
# Notes for Authors for Acta Crystallographica Section E, and has been       #
# peer reviewed under the auspices of the IUCr Commission on Journals.       #
#                                                                            #
# Full details of the Crystallographic Information File format               #
# are given in the paper "The Crystallographic Information File (CIF):       #
# a New Standard Archive File for Crystallography" by S. R. Hall, F. H.      #
# Allen and I. D. Brown [Acta Cryst. (1991), A47, 655-685].                  #
#                                                                            #
# The current version of the core CIF dictionary is obtainable from          #
# ftp://ftp.iucr.org/pub/cif_core.dic.                                       #
#                                                                            #
# Software is freely available for graphical display of the structure(s)     #
# in this CIF. For information consult the CIF software page                 #
# http://www.iucr.org/resources/cif/software.                                #
#                                                                            #
# This file may be used for bona fide research purposes within the           #
# scientific community so long as proper attribution is given to the journal # 
# article from which it was obtained.                                        #
#                                                                            #
##############################################################################
data_I
_database_code_depnum_ccdc_archive 'CCDC 1051418'
_audit_creation_method     'SHELXL-97'
_journal_date_recd_electronic     2014-09-20
_journal_date_accepted     2015-02-26
_journal_name_full     'Acta Crystallographica, Section E'
_journal_year     2015
_journal_volume     71
_journal_issue      4
_journal_page_first     357
_journal_page_last     359
_journal_paper_category     GO
_journal_paper_doi     10.1107/S2056989015004090
_journal_coeditor_code     HB7286
_publ_contact_author_name
;
 John Masnovi
;
_publ_contact_author_address
;
 Department of Chemistry
 Cleveland State University
 Cleveland, OH 44115
 USA
;
loop_
    _publ_contact_author_email
    _publ_contact_author_fax
    _publ_contact_author_phone
    'j.masnovi@csuohio.edu' '(216)687-9298' '(216)687-2469'
_publ_section_title
;
Crystal structure of 9-methacryloylanthracene
;
loop_
    _publ_author_name
    _publ_author_address
    'Aditya Agrahari'
;
Department of Chemistry
Cleveland State University
Cleveland OH 44115
USA
;
    'Patrick O. Wagers'
;
Department of Chemistry
University of Akron
Akron OH 44325
USA
;
    'Steven M. Schildcrout'
;
Department of Chemistry
Youngstown State University
Youngstown OH 44555
USA
;
    'John Masnovi'
;
Department of Chemistry
Cleveland State University
Cleveland OH 44115
USA
;
    'Wiley J. Youngs'
;
Department of Chemistry
University of Akron
Akron OH 44325
USA
;
_publ_section_synopsis
;
In the title compound, the substituted aromatic C atom lies 0.2030(16) \%A out
of the anthryl plane, which forms a dihedral angle 88.30(3)\% with the plane
of the <i>transoid</i> methacryloyl moiety.
;
_chemical_name_systematic
;
1-(Anthracen-9-yl)-2-methylprop-2-en-1-one
;
_chemical_name_common     '9-methacryloylanthracene'
_chemical_formula_moiety     'C18 H14 O'
_chemical_formula_sum     'C18 H14 O'
_chemical_formula_weight     246.29
_chemical_melting_point     ?
_symmetry_cell_setting     triclinic
_symmetry_space_group_name_H-M     'P -1'
_symmetry_space_group_name_Hall     '-P 1'
loop_
    _symmetry_equiv_pos_as_xyz
    'x, y, z'
    '-x, -y, -z'
_cell_length_a     8.7602(5)
_cell_length_b     9.1784(5)
_cell_length_c     9.2032(5)
_cell_angle_alpha     67.206(2)
_cell_angle_beta     71.670(3)
_cell_angle_gamma     75.195(2)
_cell_volume     639.98(6)
_cell_formula_units_Z     2
_cell_measurement_reflns_used     9953
_cell_measurement_theta_min     2.47
_cell_measurement_theta_max     28.37
_cell_measurement_temperature     100(2)
_exptl_crystal_description     plate
_exptl_crystal_colour     colourless
_exptl_crystal_size_max     0.21
_exptl_crystal_size_mid     0.17
_exptl_crystal_size_min     0.05
_exptl_crystal_density_diffrn     1.278
_exptl_crystal_density_meas     ?
_exptl_crystal_density_method     'not measured'
_exptl_crystal_F_000     260
_exptl_absorpt_coefficient_mu     0.078
_exptl_absorpt_correction_type     multi-scan
_exptl_absorpt_process_details
;
(SADABS; Bruker, 1997)
;
_exptl_absorpt_correction_T_min     0.9838
_exptl_absorpt_correction_T_max     0.9964
_diffrn_ambient_temperature     100(2)
_diffrn_radiation_type     MoK\a
_diffrn_radiation_wavelength     0.71073
_diffrn_radiation_source     'fine-focus sealed tube'
_diffrn_radiation_monochromator     graphite
_diffrn_measurement_device_type     'Bruker APEXII CCD'
_diffrn_measurement_method     '\f and \w scans'
_diffrn_detector_area_resol_mean     ?
_diffrn_reflns_number     12757
_diffrn_reflns_av_R_equivalents     0.0262
_diffrn_reflns_av_sigmaI/netI     0.0169
_diffrn_reflns_theta_min     2.44
_diffrn_reflns_theta_max     26.29
_diffrn_reflns_theta_full     26.29
_diffrn_measured_fraction_theta_max     0.999
_diffrn_measured_fraction_theta_full     0.999
_diffrn_reflns_limit_h_min     -10
_diffrn_reflns_limit_h_max     10
_diffrn_reflns_limit_k_min     -11
_diffrn_reflns_limit_k_max     11
_diffrn_reflns_limit_l_min     -11
_diffrn_reflns_limit_l_max     11
_refine_special_details
;
Refinement of <i>F</i>^2^ against ALL reflections. The weighted <i>R</i>-factor
<i>wR</i> and goodness of fit <i>S</i> are based on <i>F</i>^2^, conventional
<i>R</i>-factors <i>R</i> are based on <i>F</i>, with <i>F</i> set to zero for
negative <i>F</i>^2^. The threshold expression of <i>F</i>^2^ >
\s(<i>F</i>^2^) is used only for calculating <i>R</i>-factors(gt) <i>etc</i>.
and is not relevant to the choice of reflections for refinement.
<i>R</i>-factors based on <i>F</i>^2^ are statistically about twice as large
as those based on <i>F</i>, and <i>R</i>- factors based on ALL data will be
even larger.
;
_reflns_number_total     2590
_reflns_number_gt     2348
_reflns_threshold_expression     I>2\s(I)
_refine_ls_structure_factor_coef     Fsqd
_refine_ls_matrix_type     full
_refine_ls_R_factor_all     0.0394
_refine_ls_R_factor_gt     0.0364
_refine_ls_wR_factor_gt     0.1028
_refine_ls_wR_factor_ref     0.1060
_refine_ls_goodness_of_fit_ref     1.063
_refine_ls_restrained_S_all     1.063
_refine_ls_number_reflns     2590
_refine_ls_number_parameters     173
_refine_ls_number_restraints     0
_refine_ls_hydrogen_treatment     constr
_refine_ls_weighting_scheme     calc
_refine_ls_weighting_details
         'calc w=1/[\s^2^(Fo^2^)+(0.0479P)^2^+0.2652P] where P=(Fo^2^+2Fc^2^)/3'
_atom_sites_solution_hydrogens     geom
_atom_sites_solution_primary     direct
_atom_sites_solution_secondary     difmap
_refine_ls_shift/su_max     0.000
_refine_ls_shift/su_mean     0.000
_refine_diff_density_max     0.255
_refine_diff_density_min     -0.208
_refine_ls_extinction_method     none
_refine_ls_extinction_coef     ?
loop_
    _atom_type_symbol
    _atom_type_description
    _atom_type_scat_dispersion_real
    _atom_type_scat_dispersion_imag
    _atom_type_scat_source
    'C' 'C' 0.0033 0.0016
                         'International Tables Vol C Tables 4.2.6.8 and 6.1.1.4'
    'H' 'H' 0.0000 0.0000
                         'International Tables Vol C Tables 4.2.6.8 and 6.1.1.4'
    'O' 'O' 0.0106 0.0060
                         'International Tables Vol C Tables 4.2.6.8 and 6.1.1.4'
_computing_data_collection
;
APEX2 (Bruker, 1997)
;
_computing_cell_refinement
;
SAINT (Bruker, 1997)
;
_computing_data_reduction
;
SAINT (Bruker, 1997)
;
_computing_structure_solution
;
SHELXS97 (Sheldrick, 2008)
;
_computing_structure_refinement
;
SHELXS97 (Sheldrick, 2008)
;
_computing_molecular_graphics
;
SHELXTL (Sheldrick, 2008)
;
_computing_publication_material
;
SHELXTL (Sheldrick, 2008)
;
loop_
    _atom_site_type_symbol
    _atom_site_label
    _atom_site_fract_x
    _atom_site_fract_y
    _atom_site_fract_z
    _atom_site_U_iso_or_equiv
    _atom_site_adp_type
    _atom_site_calc_flag
    _atom_site_refinement_flags
    _atom_site_occupancy
    _atom_site_symmetry_multiplicity
    _atom_site_disorder_assembly
    _atom_site_disorder_group
    O O 0.88771(10) 0.57102(9) 0.67719(10) 0.0221(2) Uani d . 1 1 . .
    C C1 0.49492(14) 0.63847(13) 0.64670(14) 0.0176(2) Uani d . 1 1 . .
    C C2 0.35652(15) 0.59642(13) 0.64748(15) 0.0203(3) Uani d . 1 1 . .
    C C3 0.21748(14) 0.59128(14) 0.77952(15) 0.0214(3) Uani d . 1 1 . .
    C C4 0.22034(14) 0.63126(13) 0.90640(14) 0.0202(3) Uani d . 1 1 . .
    C C4a 0.36214(13) 0.67831(13) 0.91022(14) 0.0164(2) Uani d . 1 1 . .
    C C5 0.51116(15) 0.80977(14) 1.17279(14) 0.0206(3) Uani d . 1 1 . .
    C C6 0.64792(16) 0.85245(14) 1.17433(14) 0.0229(3) Uani d . 1 1 . .
    C C7 0.78992(15) 0.85161(14) 1.04616(15) 0.0223(3) Uani d . 1 1 . .
    C C8 0.79096(14) 0.80876(13) 0.91974(14) 0.0183(3) Uani d . 1 1 . .
    C C8a 0.64945(13) 0.76406(12) 0.91228(13) 0.0153(2) Uani d . 1 1 . .
    C C9 0.64571(13) 0.71974(12) 0.78388(13) 0.0148(2) Uani d . 1 1 . .
    C C9a 0.50386(13) 0.67960(12) 0.77832(13) 0.0152(2) Uani d . 1 1 . .
    C C10 0.36743(14) 0.71921(13) 1.03939(13) 0.0179(3) Uani d . 1 1 . .
    C C10a 0.50634(14) 0.76402(13) 1.04251(13) 0.0166(2) Uani d . 1 1 . .
    C C11 0.80055(13) 0.70042(13) 0.65638(13) 0.0150(2) Uani d . 1 1 . .
    C C12 0.84479(14) 0.83810(13) 0.50679(13) 0.0178(2) Uani d . 1 1 . .
    C C13 0.74810(16) 0.97827(14) 0.48462(15) 0.0242(3) Uani d . 1 1 . .
    C C14 1.00033(15) 0.80523(15) 0.38767(15) 0.0264(3) Uani d . 1 1 . .
    H H1 0.5869 0.6405 0.5575 0.021 Uiso calc R 1 1 . .
    H H2 0.3528 0.5701 0.5586 0.024 Uiso calc R 1 1 . .
    H H3 0.1223 0.5599 0.7793 0.026 Uiso calc R 1 1 . .
    H H4 0.1265 0.6278 0.9939 0.024 Uiso calc R 1 1 . .
    H H5 0.4172 0.8103 1.2596 0.025 Uiso calc R 1 1 . .
    H H6 0.6486 0.8830 1.2616 0.027 Uiso calc R 1 1 . .
    H H7 0.8851 0.8812 1.0487 0.027 Uiso calc R 1 1 . .
    H H8 0.8871 0.8086 0.8353 0.022 Uiso calc R 1 1 . .
    H H10 0.2741 0.7164 1.1273 0.022 Uiso calc R 1 1 . .
    H H13A 0.6505 0.9906 0.5644 0.029 Uiso calc R 1 1 . .
    H H13B 0.7765 1.0662 0.3890 0.029 Uiso calc R 1 1 . .
    H H14A 1.0155 0.9009 0.2910 0.040 Uiso calc R 1 1 . .
    H H14B 0.9950 0.7164 0.3564 0.040 Uiso calc R 1 1 . .
    H H14C 1.0920 0.7770 0.4379 0.040 Uiso calc R 1 1 . .
loop_
    _atom_site_aniso_label
    _atom_site_aniso_U_11
    _atom_site_aniso_U_22
    _atom_site_aniso_U_33
    _atom_site_aniso_U_12
    _atom_site_aniso_U_13
    _atom_site_aniso_U_23
    O 0.0204(4) 0.0189(4) 0.0224(4) 0.0011(3) -0.0021(3) -0.0070(3)
    C1 0.0187(5) 0.0149(5) 0.0175(5) -0.0013(4) -0.0045(4) -0.0042(4)
    C2 0.0244(6) 0.0157(5) 0.0228(6) -0.0011(4) -0.0109(5) -0.0057(4)
    C3 0.0177(6) 0.0166(5) 0.0285(6) -0.0039(4) -0.0105(5) -0.0015(5)
    C4 0.0148(5) 0.0174(5) 0.0218(6) -0.0025(4) -0.0032(4) -0.0007(4)
    C4a 0.0153(5) 0.0118(5) 0.0171(5) -0.0006(4) -0.0038(4) -0.0007(4)
    C5 0.0265(6) 0.0168(5) 0.0146(5) -0.0013(5) -0.0018(5) -0.0050(4)
    C6 0.0351(7) 0.0191(6) 0.0170(6) -0.0030(5) -0.0085(5) -0.0076(5)
    C7 0.0264(6) 0.0193(6) 0.0241(6) -0.0051(5) -0.0101(5) -0.0063(5)
    C8 0.0184(6) 0.0168(5) 0.0188(6) -0.0025(4) -0.0038(4) -0.0057(4)
    C8a 0.0173(5) 0.0116(5) 0.0149(5) -0.0007(4) -0.0040(4) -0.0030(4)
    C9 0.0158(5) 0.0112(5) 0.0141(5) -0.0009(4) -0.0030(4) -0.0018(4)
    C9a 0.0159(5) 0.0109(5) 0.0155(5) -0.0004(4) -0.0042(4) -0.0018(4)
    C10 0.0166(5) 0.0153(5) 0.0146(5) -0.0002(4) 0.0004(4) -0.0021(4)
    C10a 0.0201(6) 0.0122(5) 0.0136(5) 0.0000(4) -0.0031(4) -0.0025(4)
    C11 0.0146(5) 0.0180(5) 0.0155(5) -0.0037(4) -0.0041(4) -0.0076(4)
    C12 0.0193(6) 0.0200(6) 0.0154(5) -0.0071(4) -0.0017(4) -0.0068(4)
    C13 0.0299(6) 0.0190(6) 0.0189(6) -0.0054(5) -0.0016(5) -0.0037(5)
    C14 0.0249(6) 0.0269(6) 0.0215(6) -0.0077(5) 0.0039(5) -0.0070(5)
_geom_special_details
;
All e.s.d.'s (except the e.s.d. in the dihedral angle between two l.s. planes)
are estimated using the full covariance matrix. The cell e.s.d.'s are taken
into account individually in the estimation of e.s.d.'s in distances, angles
and torsion angles; correlations between e.s.d.'s in cell parameters are only
used when they are defined by crystal symmetry. An approximate (isotropic)
treatment of cell e.s.d.'s is used for estimating e.s.d.'s involving l.s.
planes.
;
loop_
    _geom_bond_atom_site_label_1
    _geom_bond_atom_site_label_2
    _geom_bond_site_symmetry_2
    _geom_bond_distance
    _geom_bond_publ_flag
    O C11 . 1.2176(13) ?
    C1 C2 . 1.3603(17) ?
    C1 H1 . 0.9500 ?
    C2 C3 . 1.4201(17) ?
    C2 H2 . 0.9500 ?
    C3 C4 . 1.3615(17) ?
    C3 H3 . 0.9500 ?
    C4 C4a . 1.4297(16) ?
    C4 H4 . 0.9500 ?
    C4a C10 . 1.3948(16) ?
    C5 C6 . 1.3579(18) ?
    C5 H5 . 0.9500 ?
    C6 C7 . 1.4207(17) ?
    C6 H6 . 0.9500 ?
    C7 C8 . 1.3618(16) ?
    C7 H7 . 0.9500 ?
    C8 C8a . 1.4301(16) ?
    C8 H8 . 0.9500 ?
    C9 C8a . 1.4024(15) ?
    C9 C9a . 1.4040(16) ?
    C9 C11 . 1.5117(14) ?
    C9a C1 . 1.4300(16) ?
    C9a C4a . 1.4365(15) ?
    C10 C10a . 1.3920(17) ?
    C10 H10 . 0.9500 ?
    C10a C5 . 1.4307(16) ?
    C10a C8a . 1.4363(15) ?
    C11 C12 . 1.4864(15) ?
    C12 C13 . 1.3277(17) ?
    C12 C14 . 1.5020(16) ?
    C13 H13A . 0.9500 ?
    C13 H13B . 0.9500 ?
    C14 H14A . 0.9800 ?
    C14 H14B . 0.9800 ?
    C14 H14C . 0.9800 ?
loop_
    _geom_angle_atom_site_label_1
    _geom_angle_atom_site_label_2
    _geom_angle_atom_site_label_3
    _geom_angle_site_symmetry_1
    _geom_angle_site_symmetry_3
    _geom_angle
    _geom_angle_publ_flag
    C1 C9a C4a . . 118.42(10) ?
    C2 C1 C9a . . 120.88(11) ?
    C2 C1 H1 . . 119.6 ?
    C9a C1 H1 . . 119.6 ?
    C1 C2 C3 . . 120.84(11) ?
    C1 C2 H2 . . 119.6 ?
    C3 C2 H2 . . 119.6 ?
    C4 C3 C2 . . 120.12(11) ?
    C4 C3 H3 . . 119.9 ?
    C2 C3 H3 . . 119.9 ?
    C3 C4 C4a . . 121.14(11) ?
    C3 C4 H4 . . 119.4 ?
    C4a C4 H4 . . 119.4 ?
    C10 C4a C4 . . 121.93(10) ?
    C10 C4a C9a . . 119.49(10) ?
    C4 C4a C9a . . 118.57(10) ?
    C6 C5 C10a . . 121.02(11) ?
    C6 C5 H5 . . 119.5 ?
    C10a C5 H5 . . 119.5 ?
    C5 C6 C7 . . 120.35(11) ?
    C5 C6 H6 . . 119.8 ?
    C7 C6 H6 . . 119.8 ?
    C8 C7 C6 . . 120.66(11) ?
    C8 C7 H7 . . 119.7 ?
    C6 C7 H7 . . 119.7 ?
    C7 C8 C8a . . 120.98(11) ?
    C7 C8 H8 . . 119.5 ?
    C8a C8 H8 . . 119.5 ?
    C9 C8a C8 . . 122.61(10) ?
    C9 C8a C10a . . 119.11(10) ?
    C8 C8a C10a . . 118.27(10) ?
    C8a C9 C9a . . 121.28(10) ?
    C8a C9 C11 . . 119.66(10) ?
    C9a C9 C11 . . 118.84(10) ?
    C9 C9a C1 . . 122.57(10) ?
    C9 C9a C4a . . 119.02(10) ?
    C10a C10 C4a . . 121.54(10) ?
    C10a C10 H10 . . 119.2 ?
    C4a C10 H10 . . 119.2 ?
    C10 C10a C5 . . 121.77(10) ?
    C10 C10a C8a . . 119.51(10) ?
    C5 C10a C8a . . 118.72(11) ?
    O C11 C12 . . 120.54(10) ?
    O C11 C9 . . 119.34(10) ?
    C12 C11 C9 . . 120.11(9) ?
    C13 C12 C11 . . 120.05(10) ?
    C13 C12 C14 . . 124.29(11) ?
    C11 C12 C14 . . 115.66(10) ?
    C12 C13 H13A . . 120.0 ?
    C12 C13 H13B . . 120.0 ?
    H13A C13 H13B . . 120.0 ?
    C12 C14 H14A . . 109.5 ?
    C12 C14 H14B . . 109.5 ?
    H14A C14 H14B . . 109.5 ?
    C12 C14 H14C . . 109.5 ?
    H14A C14 H14C . . 109.5 ?
    H14B C14 H14C . . 109.5 ?
loop_
    _geom_torsion_atom_site_label_1
    _geom_torsion_atom_site_label_2
    _geom_torsion_atom_site_label_3
    _geom_torsion_atom_site_label_4
    _geom_torsion_site_symmetry_1
    _geom_torsion_site_symmetry_2
    _geom_torsion_site_symmetry_3
    _geom_torsion_site_symmetry_4
    _geom_torsion
    _geom_torsion_publ_flag
    C9a C1 C2 C3 . . . . -0.39(17) ?
    C1 C2 C3 C4 . . . . 1.10(17) ?
    C2 C3 C4 C4a . . . . -0.25(17) ?
    C3 C4 C4a C10 . . . . -179.81(10) ?
    C3 C4 C4a C9a . . . . -1.24(16) ?
    C4 C4a C10 C10a . . . . 179.63(10) ?
    C9a C4a C10 C10a . . . . 1.08(16) ?
    C10a C5 C6 C7 . . . . -0.34(18) ?
    C5 C6 C7 C8 . . . . 0.28(18) ?
    C6 C7 C8 C8a . . . . 0.20(18) ?
    C7 C8 C8a C9 . . . . 179.79(10) ?
    C7 C8 C8a C10a . . . . -0.58(16) ?
    C9a C9 C8a C8 . . . . -178.68(9) ?
    C11 C9 C8a C8 . . . . 6.78(16) ?
    C9a C9 C8a C10a . . . . 1.70(16) ?
    C11 C9 C8a C10a . . . . -172.84(9) ?
    C8a C9 C9a C1 . . . . 178.13(9) ?
    C11 C9 C9a C1 . . . . -7.29(16) ?
    C8a C9 C9a C4a . . . . -2.38(16) ?
    C11 C9 C9a C4a . . . . 172.20(9) ?
    C8a C9 C11 O . . . . 88.94(13) ?
    C9a C9 C11 O . . . . -85.73(13) ?
    C8a C9 C11 C12 . . . . -91.47(12) ?
    C9a C9 C11 C12 . . . . 93.86(12) ?
    C9 C9a C1 C2 . . . . 178.37(10) ?
    C4a C9a C1 C2 . . . . -1.12(16) ?
    C9 C9a C4a C10 . . . . 0.99(15) ?
    C1 C9a C4a C10 . . . . -179.50(10) ?
    C9 C9a C4a C4 . . . . -177.61(9) ?
    C1 C9a C4a C4 . . . . 1.90(15) ?
    C4a C10 C10a C5 . . . . 178.48(10) ?
    C4a C10 C10a C8a . . . . -1.78(16) ?
    C10 C10a C5 C6 . . . . 179.69(10) ?
    C8a C10a C5 C6 . . . . -0.05(17) ?
    C10 C10a C8a C9 . . . . 0.39(16) ?
    C5 C10a C8a C9 . . . . -179.85(9) ?
    C10 C10a C8a C8 . . . . -179.25(10) ?
    C5 C10a C8a C8 . . . . 0.51(15) ?
    O C11 C12 C13 . . . . 179.37(11) ?
    C9 C11 C12 C13 . . . . -0.21(16) ?
    O C11 C12 C14 . . . . 0.10(15) ?
    C9 C11 C12 C14 . . . . -179.48(10) ?
loop_
    _geom_hbond_atom_site_label_D
    _geom_hbond_atom_site_label_H
    _geom_hbond_atom_site_label_A
    _geom_hbond_site_symmetry_A
    _geom_hbond_distance_DH
    _geom_hbond_distance_HA
    _geom_hbond_distance_DA
    _geom_hbond_angle_DHA
    C3 H3 O 1_455 0.95 2.48 3.3747(16) 157
