# Supplementary material for: Crystal structure of 9-methacryloylanthracene
Source: Acta Crystallogr E Crystallogr Commun. 2015 Mar 11;71(Pt 4):357–9. doi: 10.1107/S2056989015004090 (PMC4438842; doi:10.1107/S2056989015004090)
Supplement: Supplementary file 2 [file e-71-00357-Isup2.hkl]

# 
# h,k,l, Fc-squared, Fo-squared, sigma(Fo-squared) and status flag 
# 
data_I
_shelx_title ' pow1 in P-1' 
_shelx_refln_list_code          4 
_shelx_F_calc_maximum      111.03 
_exptl_crystal_F_000       260.00 
_reflns_d_resolution_high  0.8023 
 
loop_ 
 _symmetry_equiv_pos_as_xyz 
 'x, y, z' 
 '-x, -y, -z' 
 
_cell_length_a     8.7602 
_cell_length_b     9.1784 
_cell_length_c     9.2032 
_cell_angle_alpha  67.206 
_cell_angle_beta   71.670 
_cell_angle_gamma  75.195 
 
_shelx_F_squared_multiplier     1.000 
 
loop_ 
 _refln_index_h 
 _refln_index_k 
 _refln_index_l 
 _refln_F_squared_calc 
 _refln_F_squared_meas 
 _refln_F_squared_sigma 
 _refln_observed_status 
   1   0   0     1597.23     1467.99     14.86 o 
   2   0   0      266.28      256.95      2.73 o 
   3   0   0      288.52      301.87      3.62 o 
   4   0   0        3.88        7.67      0.32 o 
   5   0   0       43.40       46.00      0.76 o 
   6   0   0      571.03      548.78      7.12 o 
   7   0   0     1134.64     1103.76     15.25 o 
   8   0   0      437.84      438.15      6.47 o 
   9   0   0       34.18       32.32      1.06 o 
  10   0   0       15.68       17.02      0.92 o 
 -10   1   0        8.01        9.89      0.86 o 
  -9   1   0       16.14       15.97      0.75 o 
  -8   1   0       74.49       71.71      1.67 o 
  -7   1   0      255.48      248.32      3.84 o 
  -6   1   0        4.08        5.09      0.30 o 
  -5   1   0        0.04        0.00      0.09 o 
  -4   1   0        8.14        7.63      0.27 o 
  -3   1   0       49.53       46.14      0.71 o 
  -2   1   0       83.72       77.13      1.51 o 
  -1   1   0     1376.42     1308.89     11.55 o 
   0   1   0      310.32      289.16      6.34 o 
   1   1   0      443.24      433.46      4.42 o 
   2   1   0      557.57      528.77      5.69 o 
   3   1   0       60.13       54.39      0.75 o 
   4   1   0      400.34      400.20      5.48 o 
   5   1   0      147.76      139.07      1.87 o 
   6   1   0        2.42        1.71      0.18 o 
   7   1   0        0.27        0.18      0.10 o 
   8   1   0        1.29        0.87      0.31 o 
   9   1   0        3.71        4.18      0.43 o 
  10   1   0       14.58       15.06      0.87 o 
  -9   2   0       74.62       73.42      1.78 o 
  -8   2   0      211.74      211.75      3.88 o 
  -7   2   0      339.34      350.63      7.64 o 
  -6   2   0       36.98       34.14      0.76 o 
  -5   2   0      127.99      116.43      1.64 o 
  -4   2   0      128.03      133.50      2.12 o 
  -3   2   0      142.25      141.33      1.67 o 
  -2   2   0      838.46      836.91      7.89 o 
  -1   2   0     6755.82     6540.54     62.88 o 
   0   2   0     4264.30     4061.00    119.67 o 
   1   2   0      411.52      388.09      4.17 o 
   2   2   0       16.97       15.96      0.26 o 
   3   2   0      144.58      141.89      1.47 o 
   4   2   0       46.82       52.49      1.05 o 
   5   2   0        0.25        1.37      0.14 o 
   6   2   0     1606.03     1556.25     18.12 o 
   7   2   0      188.75      187.23      2.74 o 
   8   2   0       12.75       13.07      0.48 o 
   9   2   0       11.66       11.22      0.60 o 
  10   2   0        6.97        7.31      0.65 o 
  -9   3   0       20.29       21.78      1.16 o 
  -8   3   0      174.03      172.27      3.30 o 
  -7   3   0      287.87      292.24      5.97 o 
  -6   3   0      186.56      184.25      2.92 o 
  -5   3   0        4.74        5.26      0.26 o 
  -4   3   0      104.98       98.02      1.51 o 
  -3   3   0      229.49      247.42      2.83 o 
  -2   3   0       30.08       37.45      0.61 o 
  -1   3   0     1366.34     1420.68     14.41 o 
   0   3   0        8.72       12.10      0.51 o 
   1   3   0       88.07       87.72      1.10 o 
   2   3   0      309.13      307.57      3.34 o 
   3   3   0       64.10       64.71      0.84 o 
   4   3   0       13.70       12.84      0.30 o 
   5   3   0        7.07        7.05      0.25 o 
   6   3   0       75.18       74.32      1.17 o 
   7   3   0        2.85        2.74      0.26 o 
   8   3   0       20.58       19.89      0.65 o 
   9   3   0        7.65        8.41      0.54 o 
  10   3   0        0.02        0.04      0.24 o 
  -8   4   0       16.20       16.85      0.77 o 
  -7   4   0       15.62       14.63      0.67 o 
  -6   4   0        6.76        7.09      0.41 o 
  -5   4   0       11.41       11.43      0.45 o 
  -4   4   0        1.57        4.72      0.24 o 
  -3   4   0        3.97        2.70      0.15 o 
  -2   4   0        0.48        0.68      0.06 o 
  -1   4   0      288.77      319.16      4.09 o 
   0   4   0       99.53       95.34      1.68 o 
   1   4   0       31.78       30.93      0.48 o 
   2   4   0      148.88      154.68      1.84 o 
   3   4   0      634.82      651.89      6.63 o 
   4   4   0        0.65        2.66      0.24 o 
   5   4   0      138.71      130.72      1.98 o 
   6   4   0        6.72        7.14      0.32 o 
   7   4   0        1.28        1.16      0.22 o 
   8   4   0        0.09        0.69      0.20 o 
   9   4   0        0.90        0.67      0.28 o 
  10   4   0       18.83       22.25      1.31 o 
  -8   5   0        1.33        1.16      0.41 o 
  -7   5   0        9.92        9.54      0.66 o 
  -6   5   0       14.19       12.50      0.52 o 
  -5   5   0        0.03        0.73      0.19 o 
  -4   5   0      238.40      230.55      3.17 o 
  -3   5   0       36.83       39.75      0.81 o 
  -2   5   0        8.36        9.36      0.23 o 
  -1   5   0       60.09       63.04      1.24 o 
   0   5   0      376.02      367.00      6.67 o 
   1   5   0       56.55       53.60      1.26 o 
   2   5   0        3.74        3.95      0.18 o 
   3   5   0      171.85      179.16      2.06 o 
   4   5   0       20.21       23.78      0.45 o 
   5   5   0        7.78        8.07      0.30 o 
   6   5   0        2.25        2.97      0.27 o 
   7   5   0       28.31       26.71      0.87 o 
   8   5   0       77.14       77.18      1.82 o 
   9   5   0        6.99        6.79      0.55 o 
  -7   6   0        1.37        0.86      0.30 o 
  -6   6   0        1.01        5.54      0.96 o 
  -5   6   0       25.18       23.40      0.88 o 
  -4   6   0      163.53      160.03      2.56 o 
  -3   6   0       42.56       68.73      2.98 o 
  -2   6   0       37.24       32.15      0.72 o 
  -1   6   0       83.76       82.56      1.05 o 
   0   6   0       33.20       56.54      2.86 o 
   1   6   0       26.72       26.58      0.77 o 
   2   6   0       41.11       40.87      0.70 o 
   3   6   0      100.24      115.88      1.89 o 
   4   6   0       62.31       62.78      1.35 o 
   5   6   0        3.65        3.22      0.20 o 
   6   6   0       68.70       66.12      1.49 o 
   7   6   0        7.36        6.88      0.49 o 
   8   6   0       19.89       19.61      0.84 o 
   9   6   0       62.25       71.45      2.10 o 
  -6   7   0        0.20        0.19      0.29 o 
  -5   7   0       84.38       73.95      2.19 o 
  -4   7   0      490.82      474.42      8.79 o 
  -3   7   0        4.34        4.03      0.43 o 
  -2   7   0       20.75       21.75      0.65 o 
  -1   7   0      203.71      199.81      2.76 o 
   0   7   0      136.58      150.88      4.62 o 
   1   7   0       40.36       38.90      1.04 o 
   2   7   0      514.41      521.74      7.35 o 
   3   7   0      195.87      208.95      3.17 o 
   4   7   0       46.18       48.61      0.83 o 
   5   7   0        0.29        0.22      0.18 o 
   6   7   0       28.48       28.96      1.04 o 
   7   7   0       10.45       11.19      0.69 o 
   8   7   0        5.11        5.21      0.58 o 
  -5   8   0        1.43        0.96      0.48 o 
  -3   8   0        4.55        3.94      0.46 o 
  -2   8   0        3.15        2.31      0.23 o 
  -1   8   0        0.35        0.34      0.09 o 
   0   8   0       36.00       41.09      1.80 o 
   1   8   0      124.41      123.67      2.65 o 
   2   8   0       95.04       92.15      1.82 o 
   3   8   0       37.96       39.99      0.97 o 
   4   8   0        7.88        7.89      0.49 o 
   5   8   0        0.24        0.20      0.19 o 
   6   8   0        3.18        2.61      0.38 o 
   7   8   0        4.16        4.42      0.48 o 
  -3   9   0        4.24        8.46      1.32 o 
  -2   9   0        3.23        3.64      0.24 o 
  -1   9   0        6.38        4.67      0.24 o 
   0   9   0       14.17       14.80      1.44 o 
   1   9   0       33.03       33.09      2.29 o 
   2   9   0      300.32      263.64     10.23 o 
   3   9   0        3.60        5.08      0.36 o 
   4   9   0        0.87        0.96      0.32 o 
   5   9   0       16.98       14.63      0.91 o 
   6   9   0       26.76       28.76      1.38 o 
  -1  10   0        7.28        7.37      0.45 o 
   0  10   0        6.78        7.10      1.20 o 
   1  10   0        0.16        0.60      0.60 o 
   2  10   0        6.95        7.94      1.20 o 
   3  10   0        7.80        7.80      0.36 o 
   4  10   0        2.94        3.71      0.43 o 
  -2 -10   1       30.33       28.91      2.11 o 
  -1 -10   1        0.15        0.58      0.24 o 
   0 -10   1        0.50        0.34      0.12 o 
  -5  -9   1        0.87        0.53      0.48 o 
  -4  -9   1        0.70        0.62      0.31 o 
  -3  -9   1       22.47       22.26      1.08 o 
  -2  -9   1      202.57      197.79      3.96 o 
  -1  -9   1        3.94        3.69      0.30 o 
   0  -9   1       25.84       24.45      0.90 o 
   1  -9   1       16.91       15.96      0.46 o 
   2  -9   1       16.30       17.25      0.62 o 
   3  -9   1       12.07        9.07      0.58 o 
  -7  -8   1        0.42        0.57      0.27 o 
  -6  -8   1        2.69        3.29      0.42 o 
  -5  -8   1        9.29        9.63      1.99 o 
  -4  -8   1        0.17        0.16      0.25 o 
  -3  -8   1        3.84        4.10      0.49 o 
  -2  -8   1       42.61       40.78      0.94 o 
  -1  -8   1       39.69       39.06      0.89 o 
   0  -8   1       38.54       37.62      0.75 o 
   1  -8   1       69.12       66.84      1.13 o 
   2  -8   1        0.32        0.27      0.12 o 
   3  -8   1        1.31        1.30      0.29 o 
   4  -8   1       14.66       12.27      1.20 o 
   5  -8   1       23.36       21.54      1.56 o 
  -8  -7   1        0.47        0.53      0.32 o 
  -7  -7   1        0.76        1.31      0.37 o 
  -6  -7   1        3.94        4.10      0.44 o 
  -5  -7   1       38.70       35.60      1.47 o 
  -4  -7   1        5.28        6.73      0.52 o 
  -3  -7   1       65.07       65.62      1.70 o 
  -2  -7   1       21.80       20.13      0.60 o 
  -1  -7   1       15.95       15.93      0.48 o 
   0  -7   1       48.08       50.02      0.91 o 
   1  -7   1       79.64       80.79      1.30 o 
   2  -7   1       42.43       41.42      0.85 o 
   3  -7   1       20.55       20.35      0.62 o 
   4  -7   1       10.14       10.73      0.54 o 
   5  -7   1       31.69       30.56      1.16 o 
   6  -7   1       10.75       12.22      0.90 o 
  -8  -6   1        1.71        2.32      0.45 o 
  -7  -6   1       49.25       46.30      1.47 o 
  -6  -6   1       33.89       33.37      0.98 o 
  -5  -6   1      265.80      270.66      4.63 o 
  -4  -6   1       93.58       93.64      1.45 o 
  -3  -6   1      105.02      108.26      1.57 o 
  -2  -6   1       10.46       10.76      0.33 o 
  -1  -6   1       16.49       14.71      0.29 o 
   0  -6   1       15.30       14.77      0.28 o 
   1  -6   1       19.58       20.06      0.34 o 
   2  -6   1      205.95      212.50      2.88 o 
   3  -6   1      254.78      247.09      3.02 o 
   4  -6   1        5.19        4.69      0.35 o 
   5  -6   1       29.81       28.20      1.02 o 
   6  -6   1       38.89       38.11      2.53 o 
   7  -6   1       17.71       20.55      1.13 o 
  -9  -5   1       10.11        9.93      0.66 o 
  -8  -5   1       22.71       23.29      0.89 o 
  -7  -5   1       94.26       92.46      2.03 o 
  -6  -5   1       70.19       70.39      1.57 o 
  -5  -5   1       45.06       43.46      0.97 o 
  -4  -5   1        1.44        1.41      0.09 o 
  -3  -5   1        9.48       10.65      0.35 o 
  -2  -5   1        2.72        3.68      0.13 o 
  -1  -5   1        0.36        0.50      0.08 o 
   0  -5   1        2.90        2.51      0.11 o 
   1  -5   1      170.88      177.60      2.04 o 
   2  -5   1      240.23      253.30      3.07 o 
   3  -5   1       41.90       41.16      0.72 o 
   4  -5   1       42.21       36.39      0.67 o 
   5  -5   1        2.40        2.05      0.36 o 
   6  -5   1       13.96       13.93      0.66 o 
   7  -5   1       15.86       15.30      1.32 o 
   8  -5   1      122.95      125.98      3.94 o 
  -9  -4   1       41.28       42.58      1.12 o 
  -8  -4   1       77.54       74.43      1.77 o 
  -7  -4   1       33.62       35.00      1.05 o 
  -6  -4   1     2060.30     2037.58     28.17 o 
  -5  -4   1      225.57      226.52      3.44 o 
  -4  -4   1        0.78        0.38      0.10 o 
  -3  -4   1       39.50       46.28      0.69 o 
  -2  -4   1        6.60        4.34      0.15 o 
  -1  -4   1       13.05       15.92      0.24 o 
   0  -4   1      152.96      169.59      2.70 o 
   1  -4   1     4424.75     4505.21     43.84 o 
   2  -4   1     2500.76     2620.18     27.03 o 
   3  -4   1       36.23       42.29      0.65 o 
   4  -4   1       16.71       18.29      0.39 o 
   5  -4   1        1.77        2.38      0.23 o 
   6  -4   1        0.79        0.85      0.25 o 
   7  -4   1       90.02       88.91      1.92 o 
   8  -4   1      473.58      484.39      7.97 o 
  -9  -3   1        4.61        5.03      0.46 o 
  -8  -3   1       18.37       18.44      0.63 o 
  -7  -3   1      116.36      117.16      2.07 o 
  -6  -3   1       10.99       11.17      0.40 o 
  -5  -3   1        0.46        0.46      0.12 o 
  -4  -3   1      103.41      101.87      1.56 o 
  -3  -3   1        1.17        1.34      0.15 o 
  -2  -3   1      264.39      261.78      3.15 o 
  -1  -3   1      509.46      522.76      5.09 o 
   0  -3   1       75.54       75.73      1.10 o 
   1  -3   1       97.48       94.84      1.54 o 
   2  -3   1       82.50       83.48      0.96 o 
   3  -3   1        0.00        0.07      0.06 o 
   4  -3   1       72.70       76.30      1.10 o 
   5  -3   1       15.65       17.24      0.50 o 
   6  -3   1        8.44        9.82      0.69 o 
   7  -3   1       14.24       14.71      0.65 o 
   8  -3   1      112.75      116.31      2.40 o 
   9  -3   1        0.65        0.61      0.30 o 
  -9  -2   1        0.00       -0.12      0.22 o 
  -8  -2   1       15.12       15.74      0.67 o 
  -7  -2   1      772.41      756.85      9.82 o 
  -6  -2   1      970.25      926.99     10.98 o 
  -5  -2   1       59.33       56.34      0.87 o 
  -4  -2   1       96.14       84.87      1.13 o 
  -3  -2   1      205.65      201.08      2.34 o 
  -2  -2   1       94.98      100.36      1.13 o 
  -1  -2   1        8.25       10.76      0.20 o 
   0  -2   1    12328.57    11408.63    111.41 o 
   1  -2   1     8008.85     7610.62     80.66 o 
   2  -2   1        2.35        6.74      0.18 o 
   3  -2   1       59.70       68.51      0.84 o 
   4  -2   1       59.08       58.75      1.10 o 
   5  -2   1       36.54       35.51      0.93 o 
   6  -2   1       62.43       59.32      1.10 o 
   7  -2   1      791.56      773.16     16.45 o 
   8  -2   1      904.40      905.32     14.17 o 
   9  -2   1       20.55       21.39      0.87 o 
 -10  -1   1       14.56       13.49      0.91 o 
  -9  -1   1       21.20       18.90      0.99 o 
  -8  -1   1       14.86       16.28      0.63 o 
  -7  -1   1      370.68      351.12      5.24 o 
  -6  -1   1      159.34      156.31      2.31 o 
  -5  -1   1       27.19       28.37      0.63 o 
  -4  -1   1      367.47      362.05      5.28 o 
  -3  -1   1      501.21      483.16      6.82 o 
  -2  -1   1       68.42       61.66      0.67 o 
  -1  -1   1      100.20       97.49      0.97 o 
   0  -1   1     1099.81     1057.74      9.76 o 
   1  -1   1      549.46      533.68      5.06 o 
   2  -1   1       46.86       44.50      0.52 o 
   3  -1   1       92.05       81.39      0.97 o 
   4  -1   1       29.73       24.66      0.69 o 
   5  -1   1        5.54        4.01      0.24 o 
   6  -1   1        3.27        3.23      0.37 o 
   7  -1   1      204.41      201.83      3.59 o 
   8  -1   1       24.60       26.32      0.97 o 
   9  -1   1        6.07        6.56      0.53 o 
  10  -1   1       24.13       23.66      0.95 o 
  -9   0   1        0.26        0.13      0.25 o 
  -8   0   1       10.53       10.17      0.53 o 
  -7   0   1      466.47      455.62      6.63 o 
  -6   0   1        1.84        1.75      0.21 o 
  -5   0   1        0.17        0.82      0.16 o 
  -4   0   1        1.65        3.56      0.17 o 
  -3   0   1      141.07      144.69      2.30 o 
  -2   0   1       23.38       23.12      0.31 o 
  -1   0   1     1592.41     1522.34     14.83 o 
   0   0   1      678.12      631.23      5.54 o 
   1   0   1     1394.13     1324.27     17.11 o 
   2   0   1      837.07      801.97      8.14 o 
   3   0   1      150.89      144.20      1.85 o 
   4   0   1       33.74       30.81      0.46 o 
   5   0   1      106.42      115.60      1.60 o 
   6   0   1      101.19       89.71      1.59 o 
   7   0   1      366.30      354.73      5.73 o 
   8   0   1        0.93        0.47      0.23 o 
   9   0   1       33.21       33.10      1.48 o 
  10   0   1        0.48        0.62      0.33 o 
  -9   1   1        6.44        6.68      0.54 o 
  -8   1   1       88.03       88.21      2.56 o 
  -7   1   1      207.37      197.21      3.51 o 
  -6   1   1       56.96       53.06      1.11 o 
  -5   1   1        2.40        3.31      0.24 o 
  -4   1   1        1.43        0.62      0.12 o 
  -3   1   1       34.54       33.95      0.57 o 
  -2   1   1      288.48      279.51      3.29 o 
  -1   1   1        0.01        0.06      0.04 o 
   0   1   1     1529.84     1418.38     11.02 o 
   1   1   1       14.83       16.65      0.22 o 
   2   1   1     2465.72     2316.39     27.11 o 
   3   1   1      504.29      494.40      5.65 o 
   4   1   1        9.59        9.66      0.31 o 
   5   1   1      197.09      211.80      3.26 o 
   6   1   1       57.19       53.99      1.08 o 
   7   1   1        7.50        7.16      0.37 o 
   8   1   1       13.81       14.17      0.55 o 
   9   1   1        0.48        0.34      0.21 o 
  10   1   1        1.55        1.71      0.41 o 
  -9   2   1        0.66        0.53      0.30 o 
  -8   2   1       26.08       27.49      1.77 o 
  -7   2   1       20.35       19.22      0.75 o 
  -6   2   1       48.02       47.83      0.87 o 
  -5   2   1       49.98       51.36      0.87 o 
  -4   2   1        7.53        7.68      0.25 o 
  -3   2   1       77.51       80.60      1.03 o 
  -2   2   1      751.26      731.41      7.28 o 
  -1   2   1      532.01      520.89      5.27 o 
   0   2   1      829.89      761.88      6.98 o 
   1   2   1       58.61       55.38      0.64 o 
   2   2   1       18.70       15.93      0.25 o 
   3   2   1      293.07      286.34      2.83 o 
   4   2   1      116.58      128.57      1.84 o 
   5   2   1       19.56       26.75      0.60 o 
   6   2   1       64.63       66.74      1.26 o 
   7   2   1       27.58       26.42      0.63 o 
   8   2   1       59.66       58.60      1.12 o 
   9   2   1       38.68       40.79      1.15 o 
  10   2   1       12.32       15.45      0.83 o 
  -9   3   1        3.71        3.15      0.44 o 
  -8   3   1        0.13       -0.07      0.23 o 
  -7   3   1      102.58      102.69      2.15 o 
  -6   3   1       97.38       90.59      1.68 o 
  -5   3   1        0.24        0.10      0.10 o 
  -4   3   1      232.03      239.58      3.27 o 
  -3   3   1      570.32      607.39      6.62 o 
  -2   3   1      230.13      231.49      2.58 o 
  -1   3   1        0.01       -0.03      0.04 o 
   0   3   1      756.24      707.22      7.55 o 
   1   3   1       60.69       62.71      0.71 o 
   2   3   1      529.70      512.03      5.49 o 
   3   3   1      565.86      583.01      6.30 o 
   4   3   1      567.35      636.70      7.25 o 
   5   3   1      251.67      256.89      3.18 o 
   6   3   1        3.80        4.96      0.28 o 
   7   3   1        6.65        5.76      0.30 o 
   8   3   1       14.89       16.08      0.55 o 
   9   3   1       11.56       11.74      0.53 o 
  10   3   1       10.80       14.18      0.69 o 
  -8   4   1        0.32       -0.28      0.22 o 
  -7   4   1       16.32       15.43      0.68 o 
  -6   4   1        7.30        7.15      0.41 o 
  -5   4   1      160.44      156.12      1.99 o 
  -4   4   1      270.34      268.81      4.00 o 
  -3   4   1       26.00       25.19      0.46 o 
  -2   4   1       26.95       30.44      0.46 o 
  -1   4   1       55.25       67.53      0.82 o 
   0   4   1       34.91       31.86      0.45 o 
   1   4   1        0.05       -0.02      0.05 o 
   2   4   1        0.87        0.71      0.06 o 
   3   4   1        0.52        0.28      0.08 o 
   4   4   1      690.10      734.40      9.18 o 
   5   4   1        5.27        4.87      0.22 o 
   6   4   1        0.49        0.55      0.13 o 
   7   4   1       10.81        9.95      0.39 o 
   8   4   1        4.08        3.86      0.30 o 
   9   4   1        7.10        5.88      0.42 o 
  10   4   1       43.65       56.76      1.95 o 
  -8   5   1        0.76        1.23      0.39 o 
  -7   5   1       16.45       15.94      0.72 o 
  -6   5   1       33.86       35.05      1.00 o 
  -5   5   1       32.82       33.92      0.84 o 
  -4   5   1      580.80      606.14      6.78 o 
  -3   5   1      164.01      169.24      2.36 o 
  -2   5   1       34.83       36.39      0.51 o 
  -1   5   1      172.91      181.45      1.92 o 
   0   5   1      253.64      254.76      3.19 o 
   1   5   1       15.03       13.19      0.58 o 
   2   5   1        0.33        1.55      0.11 o 
   3   5   1     1379.56     1487.58     16.91 o 
   4   5   1      390.00      428.87      4.98 o 
   5   5   1       64.54       69.46      1.03 o 
   6   5   1       50.00       52.36      1.00 o 
   7   5   1       16.12       15.82      0.66 o 
   8   5   1      223.34      223.00      4.07 o 
   9   5   1       30.44       38.52      1.22 o 
  10   5   1       72.01       98.11      2.66 o 
  -7   6   1        4.64        4.19      0.52 o 
  -6   6   1        9.91        8.69      0.71 o 
  -5   6   1        1.40        0.86      0.23 o 
  -4   6   1       69.01       67.30      1.17 o 
  -3   6   1        0.58        0.86      0.12 o 
  -2   6   1        2.87        1.36      0.13 o 
  -1   6   1        7.13        5.19      0.12 o 
   0   6   1        0.69        0.41      0.08 o 
   1   6   1       14.71       12.75      0.58 o 
   2   6   1       20.47       20.44      0.40 o 
   3   6   1        0.21        0.37      0.06 o 
   4   6   1        4.23        5.32      0.20 o 
   5   6   1        1.28        1.10      0.13 o 
   6   6   1       35.77       33.44      1.07 o 
   7   6   1       51.31       47.94      1.26 o 
   8   6   1        0.52        0.04      0.20 o 
   9   6   1       33.15       30.74      1.07 o 
  -6   7   1        2.23        0.61      0.42 o 
  -5   7   1       76.53       74.47      2.07 o 
  -4   7   1       28.08       27.45      0.96 o 
  -3   7   1      122.66      119.80      1.99 o 
  -2   7   1      123.49      119.96      1.96 o 
  -1   7   1       37.53       33.49      0.44 o 
   0   7   1        1.22        1.37      0.26 o 
   1   7   1        0.40        0.58      0.20 o 
   2   7   1       53.39       58.37      1.28 o 
   3   7   1      170.09      178.89      2.97 o 
   4   7   1       12.87       11.73      0.28 o 
   5   7   1        0.93        0.99      0.16 o 
   6   7   1       15.20       15.52      0.89 o 
   7   7   1        0.03        0.21      0.23 o 
   8   7   1       17.50       16.05      0.84 o 
   9   7   1       77.36       91.86      2.47 o 
  -5   8   1        4.81        4.22      1.32 o 
  -4   8   1       22.41       18.05      1.44 o 
  -3   8   1        0.02       -0.10      0.18 o 
  -2   8   1       31.55       27.35      0.69 o 
  -1   8   1       55.57       51.97      0.81 o 
   0   8   1        0.35        0.32      0.22 o 
   1   8   1      105.93      108.37      2.86 o 
   2   8   1      144.52      147.88      3.21 o 
   3   8   1        1.31        1.23      0.19 o 
   4   8   1       11.98       12.75      0.57 o 
   5   8   1        0.11       -0.03      0.11 o 
   6   8   1        0.18        0.15      0.18 o 
   7   8   1        0.42        0.80      0.27 o 
   8   8   1        0.31       -0.19      0.23 o 
  -4   9   1       15.82       16.73      1.44 o 
  -3   9   1        3.89        3.64      0.46 o 
  -2   9   1       10.05        9.49      0.44 o 
  -1   9   1        0.08        0.02      0.13 o 
   0   9   1       63.97       65.59      2.02 o 
   1   9   1        3.42        3.01      0.40 o 
   2   9   1       25.04       25.03      1.93 o 
   3   9   1       46.13       47.08      1.16 o 
   4   9   1       64.82       63.52      1.93 o 
   5   9   1       12.87       12.89      1.08 o 
   6   9   1       22.93       22.38      1.18 o 
   7   9   1       31.24       28.83      1.44 o 
  -2  10   1        3.97        2.53      0.48 o 
  -1  10   1        4.18        5.41      1.08 o 
   0  10   1       47.63       45.36      2.77 o 
   1  10   1        1.99        1.20      0.60 o 
   2  10   1        2.15        1.32      0.72 o 
   3  10   1        6.68        6.71      0.45 o 
   4  10   1        3.76        4.57      0.45 o 
   5  10   1        9.75       10.22      0.73 o 
  -4  -9   2       37.51       32.74      1.04 o 
  -3  -9   2        0.71        0.56      0.36 o 
  -2  -9   2        5.12        6.98      0.62 o 
  -1  -9   2       26.71       28.08      0.72 o 
   0  -9   2        0.52        0.19      0.15 o 
   1  -9   2        0.78        0.65      0.36 o 
   2  -9   2       44.59       43.73      2.17 o 
  -6  -8   2        3.88        3.63      0.66 o 
  -5  -8   2      366.79      372.54      9.25 o 
  -4  -8   2      385.72      386.82      9.46 o 
  -3  -8   2        0.17        0.17      0.19 o 
  -2  -8   2        7.36        7.54      0.35 o 
  -1  -8   2       19.99       19.26      0.54 o 
   0  -8   2        0.79        0.47      0.16 o 
   1  -8   2        7.53        8.02      0.34 o 
   2  -8   2      282.39      240.87      5.48 o 
   3  -8   2      539.88      483.24      9.78 o 
   4  -8   2       11.56       11.45      0.66 o 
  -7  -7   2       23.29       24.60      1.07 o 
  -6  -7   2        4.50        5.99      0.70 o 
  -5  -7   2        5.10        4.53      0.55 o 
  -4  -7   2       19.64       16.74      0.65 o 
  -3  -7   2       16.45       16.22      0.46 o 
  -2  -7   2       26.27       25.46      0.61 o 
  -1  -7   2       49.39       47.63      1.27 o 
   0  -7   2        0.86        1.00      0.12 o 
   1  -7   2       18.32       18.60      0.46 o 
   2  -7   2      144.17      143.60      2.52 o 
   3  -7   2        0.26        0.02      0.11 o 
   4  -7   2        0.56        0.17      0.18 o 
   5  -7   2        0.05       -0.10      0.20 o 
   6  -7   2        0.05        0.48      0.48 o 
  -8  -6   2        6.41        6.71      0.67 o 
  -7  -6   2        3.85        4.12      0.66 o 
  -6  -6   2      410.51      404.76      7.96 o 
  -5  -6   2      975.16      958.89     17.71 o 
  -4  -6   2       90.71       95.12      1.70 o 
  -3  -6   2        9.10        6.90      0.27 o 
  -2  -6   2       14.33       14.53      0.32 o 
  -1  -6   2       55.70       51.17      1.14 o 
   0  -6   2      193.09      187.78      2.31 o 
   1  -6   2     1450.17     1435.29     19.72 o 
   2  -6   2     1985.22     1967.97     26.55 o 
   3  -6   2       24.18       24.17      0.57 o 
   4  -6   2        0.43        1.14      0.19 o 
   5  -6   2       30.86       28.89      0.84 o 
   6  -6   2        6.81        6.23      1.80 o 
   7  -6   2        9.47       11.21      1.93 o 
  -8  -5   2        0.08        0.10      0.22 o 
  -7  -5   2        0.57        0.85      0.27 o 
  -6  -5   2      179.93      181.24      3.37 o 
  -5  -5   2      102.42      101.16      2.05 o 
  -4  -5   2        6.79        8.03      0.41 o 
  -3  -5   2        4.81        6.25      0.32 o 
  -2  -5   2        3.18        3.67      0.19 o 
  -1  -5   2        0.05        0.12      0.06 o 
   0  -5   2       19.40       19.96      0.45 o 
   1  -5   2      206.86      203.43      2.48 o 
   2  -5   2        7.62        6.67      0.22 o 
   3  -5   2        0.35        0.37      0.10 o 
   4  -5   2       88.30       82.99      1.33 o 
   5  -5   2       44.98       39.79      0.90 o 
   6  -5   2        1.48        1.42      0.32 o 
   7  -5   2       19.00       18.87      1.10 o 
   8  -5   2        2.03        1.56      0.51 o 
  -9  -4   2        1.38        1.36      0.42 o 
  -8  -4   2        8.08        9.70      1.21 o 
  -7  -4   2       46.41       45.15      1.25 o 
  -6  -4   2      315.63      319.12      5.48 o 
  -5  -4   2      613.08      607.05      7.94 o 
  -4  -4   2      143.62      137.52      2.81 o 
  -3  -4   2        2.18        1.92      0.15 o 
  -2  -4   2        7.51       10.11      0.30 o 
  -1  -4   2       29.67       31.00      0.59 o 
   0  -4   2      235.47      250.69      2.81 o 
   1  -4   2     2088.09     2173.36     27.53 o 
   2  -4   2      243.85      258.89      2.90 o 
   3  -4   2       82.49       77.42      1.08 o 
   4  -4   2        1.14        0.43      0.10 o 
   5  -4   2       60.05       60.27      1.03 o 
   6  -4   2      184.13      178.30      3.26 o 
   7  -4   2       87.52       91.52      2.48 o 
   8  -4   2      394.19      401.02      7.77 o 
  -9  -3   2        0.16       -0.13      0.26 o 
  -8  -3   2        2.45        2.70      0.37 o 
  -7  -3   2        7.66        6.39      0.41 o 
  -6  -3   2      728.97      694.76      9.88 o 
  -5  -3   2        1.64        1.25      0.25 o 
  -4  -3   2      256.02      236.65      3.69 o 
  -3  -3   2      177.08      173.57      2.25 o 
  -2  -3   2       10.04        9.27      0.27 o 
  -1  -3   2      362.92      382.35      3.81 o 
   0  -3   2      492.91      519.55      5.56 o 
   1  -3   2       77.37       91.21      1.03 o 
   2  -3   2       57.30       59.55      0.74 o 
   3  -3   2       74.27       77.58      0.97 o 
   4  -3   2        0.45        1.09      0.12 o 
   5  -3   2        4.91        7.52      0.38 o 
   6  -3   2        6.02        7.14      0.51 o 
   7  -3   2       14.29       14.50      1.01 o 
   8  -3   2       29.74       30.99      1.01 o 
   9  -3   2       14.19       16.35      0.79 o 
  -9  -2   2       11.77       13.42      0.83 o 
  -8  -2   2        6.11        8.00      0.55 o 
  -7  -2   2       81.57       78.68      1.72 o 
  -6  -2   2        0.20       -0.02      0.29 o 
  -5  -2   2        6.56        6.76      0.29 o 
  -4  -2   2       27.70       26.43      0.80 o 
  -3  -2   2        5.56        4.04      0.21 o 
  -2  -2   2        8.64        7.41      0.18 o 
  -1  -2   2      361.15      366.12      4.06 o 
   0  -2   2       16.62       20.53      0.32 o 
   1  -2   2      529.08      553.69      5.69 o 
   2  -2   2      457.46      457.53      4.74 o 
   3  -2   2       98.85      101.91      1.20 o 
   4  -2   2       32.04       33.57      0.65 o 
   5  -2   2      210.20      218.58      2.62 o 
   6  -2   2        0.06       -0.09      0.09 o 
   7  -2   2        4.38        4.17      0.48 o 
   8  -2   2        2.69        2.08      0.54 o 
   9  -2   2        0.05        0.16      0.24 o 
  -9  -1   2       80.08       89.79      2.39 o 
  -8  -1   2        4.62        5.17      0.45 o 
  -7  -1   2       38.84       43.00      1.05 o 
  -6  -1   2        0.66        1.24      0.22 o 
  -5  -1   2       56.23       50.96      0.99 o 
  -4  -1   2      107.02      117.18      2.14 o 
  -3  -1   2      138.14      146.79      1.79 o 
  -2  -1   2      294.66      333.06      3.34 o 
  -1  -1   2     1373.09     1341.42     14.50 o 
   0  -1   2      705.88      709.92      6.58 o 
   1  -1   2      341.28      334.59      3.45 o 
   2  -1   2      459.06      440.35      4.53 o 
   3  -1   2       15.34       13.62      0.30 o 
   4  -1   2        1.15        2.05      0.19 o 
   5  -1   2      197.22      202.89      2.87 o 
   6  -1   2       26.52       31.44      0.82 o 
   7  -1   2       57.16       57.21      1.21 o 
   8  -1   2       64.54       64.42      1.53 o 
   9  -1   2       53.81       52.82      1.41 o 
  10  -1   2        6.76        7.48      0.61 o 
  -9   0   2        1.46        1.72      0.42 o 
  -8   0   2        8.68        7.00      0.50 o 
  -7   0   2       20.64       16.99      0.71 o 
  -6   0   2        1.76        1.73      0.21 o 
  -5   0   2       35.49       37.88      0.77 o 
  -4   0   2       85.85       85.68      1.42 o 
  -3   0   2        0.00        0.02      0.06 o 
  -2   0   2     1629.92     1654.10     16.10 o 
  -1   0   2       26.03       25.40      0.32 o 
   0   0   2       60.94       56.60      0.55 o 
   1   0   2      528.89      525.15      7.52 o 
   2   0   2       13.65       13.23      0.25 o 
   3   0   2        0.40        0.09      0.06 o 
   4   0   2       89.49      101.52      1.54 o 
   5   0   2      257.07      283.23      4.94 o 
   6   0   2       13.99       15.18      0.45 o 
   7   0   2        2.06        1.75      0.25 o 
   8   0   2       14.89       15.64      0.60 o 
   9   0   2       37.63       37.89      1.13 o 
  10   0   2        0.76        1.67      0.33 o 
  -9   1   2      118.18      135.22      3.21 o 
  -8   1   2       20.92       20.32      0.99 o 
  -7   1   2       35.59       34.64      0.92 o 
  -6   1   2        6.09        4.73      0.29 o 
  -5   1   2        5.16        3.80      0.24 o 
  -4   1   2       85.24       73.71      1.11 o 
  -3   1   2     2372.61     2623.12     31.84 o 
  -2   1   2     1022.50     1092.52     11.01 o 
  -1   1   2        0.40       -0.05      0.05 o 
   0   1   2     1504.64     1458.82     11.39 o 
   1   1   2      502.23      469.17      4.53 o 
   2   1   2     2996.34     2817.91     28.66 o 
   3   1   2      547.95      557.17      5.70 o 
   4   1   2      786.39      851.31     11.57 o 
   5   1   2      865.22      915.46      9.94 o 
   6   1   2        8.98        9.42      0.38 o 
   7   1   2       10.99        9.73      0.43 o 
   8   1   2        1.89        2.27      0.37 o 
   9   1   2        5.35        5.65      0.42 o 
  10   1   2        4.03        2.91      0.54 o 
  -9   2   2        1.94        2.47      0.43 o 
  -8   2   2        0.80        0.74      0.31 o 
  -7   2   2        1.14        0.57      0.30 o 
  -6   2   2        3.27        3.15      0.32 o 
  -5   2   2        0.09        0.00      0.08 o 
  -4   2   2        1.70        1.43      0.12 o 
  -3   2   2        0.78        0.75      0.10 o 
  -2   2   2        0.17        0.35      0.06 o 
  -1   2   2       10.82       11.31      0.17 o 
   0   2   2      262.24      252.92      2.00 o 
   1   2   2     1445.10     1406.34     11.79 o 
   2   2   2      957.88      913.72     13.84 o 
   3   2   2       56.52       60.03      0.74 o 
   4   2   2      822.87      833.94     12.95 o 
   5   2   2        0.23        0.21      0.08 o 
   6   2   2       45.54       45.72      0.79 o 
   7   2   2       34.46       32.55      0.81 o 
   8   2   2       13.05       12.99      0.51 o 
   9   2   2        3.18        4.49      0.51 o 
  10   2   2        4.85        4.80      0.68 o 
  -8   3   2       40.68       45.00      1.32 o 
  -7   3   2        1.36        0.95      0.26 o 
  -6   3   2        8.64        7.67      0.60 o 
  -5   3   2       32.02       27.34      0.91 o 
  -4   3   2      230.67      262.17      4.06 o 
  -3   3   2      855.05      890.49     10.29 o 
  -2   3   2       85.27       87.04      1.02 o 
  -1   3   2        2.47        4.34      0.11 o 
   0   3   2      239.60      227.52      1.94 o 
   1   3   2      105.17      100.69      0.97 o 
   2   3   2      286.83      284.45      2.63 o 
   3   3   2     1302.79     1367.56     14.99 o 
   4   3   2      891.53      991.12     10.68 o 
   5   3   2       35.84       33.96      0.77 o 
   6   3   2       25.60       23.19      0.58 o 
   7   3   2        0.32        1.18      0.18 o 
   8   3   2       87.28       91.07      1.70 o 
   9   3   2        0.49        0.54      0.20 o 
  10   3   2       11.92       20.21      0.80 o 
  -8   4   2        1.86        1.58      0.34 o 
  -7   4   2       44.38       43.70      1.25 o 
  -6   4   2       14.01       13.82      0.56 o 
  -5   4   2       86.99       82.18      1.32 o 
  -4   4   2      459.61      446.02      5.38 o 
  -3   4   2       11.83       11.38      0.30 o 
  -2   4   2        0.38        0.15      0.06 o 
  -1   4   2        4.51        2.67      0.11 o 
   0   4   2       29.43       24.28      0.31 o 
   1   4   2        0.27        0.54      0.05 o 
   2   4   2       15.37       14.30      0.26 o 
   3   4   2        4.37        3.22      0.14 o 
   4   4   2       90.65       94.57      1.19 o 
   5   4   2       26.16       26.52      0.67 o 
   6   4   2       27.55       26.36      0.55 o 
   7   4   2       32.24       33.28      0.73 o 
   8   4   2        1.11        1.52      0.38 o 
   9   4   2        0.13        0.03      0.16 o 
  10   4   2        1.70        1.32      0.41 o 
  -7   5   2       13.76       15.91      0.75 o 
  -6   5   2       31.12       32.23      1.00 o 
  -5   5   2        1.20        0.65      0.20 o 
  -4   5   2       46.74       50.05      0.79 o 
  -3   5   2      133.17      131.71      1.75 o 
  -2   5   2      231.15      225.65      2.72 o 
  -1   5   2       86.21       87.35      0.99 o 
   0   5   2       33.01       38.79      0.47 o 
   1   5   2       21.75       22.51      0.40 o 
   2   5   2      136.92      135.90      1.65 o 
   3   5   2        5.81        2.42      0.12 o 
   4   5   2       18.51       20.66      0.39 o 
   5   5   2        0.85        1.01      0.12 o 
   6   5   2      108.60      102.41      2.21 o 
   7   5   2        0.60        0.25      0.23 o 
   8   5   2       33.85       27.14      1.09 o 
   9   5   2        0.81        0.99      0.31 o 
  10   5   2       13.40       21.03      0.91 o 
  -7   6   2        0.36        0.73      0.32 o 
  -6   6   2       23.64       27.30      1.04 o 
  -5   6   2        0.09        0.09      0.18 o 
  -4   6   2       17.93       17.84      0.50 o 
  -3   6   2        2.64        2.77      0.20 o 
  -2   6   2       19.56       23.52      0.46 o 
  -1   6   2       12.66       15.25      0.28 o 
   0   6   2        4.79        4.51      0.14 o 
   1   6   2        7.27        6.45      0.17 o 
   2   6   2       82.21       81.20      1.66 o 
   3   6   2       14.57       13.17      0.27 o 
   4   6   2       18.79       18.42      0.39 o 
   5   6   2       72.22       77.77      1.15 o 
   6   6   2        2.89        2.38      0.36 o 
   7   6   2       72.65       71.66      1.85 o 
   8   6   2        5.83        5.76      0.56 o 
   9   6   2        6.08        6.22      0.51 o 
  10   6   2       43.83       45.01      1.39 o 
  -6   7   2       10.39       15.33      0.80 o 
  -5   7   2        6.59        6.38      0.52 o 
  -4   7   2       10.40       10.68      0.60 o 
  -3   7   2       71.79       67.82      1.17 o 
  -2   7   2       31.50       28.25      0.47 o 
  -1   7   2        7.36        8.87      0.25 o 
   0   7   2       88.41       94.94      1.32 o 
   1   7   2       21.94       24.71      0.72 o 
   2   7   2        3.40        3.52      0.18 o 
   3   7   2       11.49       11.98      0.35 o 
   4   7   2       10.24       10.77      0.38 o 
   5   7   2        3.55        3.36      0.21 o 
   6   7   2        4.37        5.61      0.45 o 
   7   7   2       62.25       56.46      1.28 o 
   8   7   2      168.70      154.44      3.55 o 
   9   7   2       49.43       51.56      1.69 o 
  -5   8   2        0.21        0.26      0.25 o 
  -4   8   2       18.60       15.58      0.67 o 
  -3   8   2        4.30        3.47      0.37 o 
  -2   8   2       15.51       12.91      0.49 o 
  -1   8   2        2.45        1.57      0.15 o 
   0   8   2      359.82      353.87      6.34 o 
   1   8   2       54.45       56.82      1.20 o 
   2   8   2       85.63       95.34      2.25 o 
   3   8   2        0.31        0.24      0.17 o 
   4   8   2        0.54        0.50      0.18 o 
   5   8   2        1.40        1.31      0.18 o 
   6   8   2       41.14       42.15      1.39 o 
   7   8   2       69.81       64.64      1.78 o 
   8   8   2        8.89        6.96      0.63 o 
  -4   9   2        7.32        9.66      0.77 o 
  -3   9   2        7.47        7.24      0.53 o 
  -2   9   2       34.76       32.45      1.04 o 
  -1   9   2       15.18       13.88      0.54 o 
   0   9   2        2.03        2.10      0.30 o 
   1   9   2       50.69       52.48      1.73 o 
   2   9   2        0.39        0.36      0.12 o 
   3   9   2      100.35      103.84      2.51 o 
   4   9   2       78.76       81.52      2.21 o 
   5   9   2        4.12        5.05      0.72 o 
   6   9   2       43.62       43.81      1.87 o 
   7   9   2       36.05       32.73      1.12 o 
  -2  10   2       63.21       60.35      1.87 o 
  -1  10   2      203.67      198.63      2.98 o 
   0  10   2       49.71       45.12      1.13 o 
   1  10   2        0.86        0.60      0.60 o 
   2  10   2       33.53       34.29      2.41 o 
   3  10   2       44.50       45.85      1.25 o 
   4  10   2       21.67       20.90      0.74 o 
   5  10   2        1.32        2.11      0.42 o 
   6  10   2      170.29      173.81     12.88 o 
   1  11   2        5.33        6.62      1.20 o 
   2  11   2       12.57       14.08      1.68 o 
   3  11   2        0.02        0.12      0.72 o 
  -1  -9   3       45.04       51.31      1.44 o 
   0  -9   3       12.89       12.81      0.63 o 
  -4  -8   3      271.53      266.88      5.40 o 
  -3  -8   3        0.14        0.25      0.19 o 
  -2  -8   3        0.30        0.77      0.23 o 
  -1  -8   3       15.41       15.43      0.59 o 
   0  -8   3       46.72       50.68      1.99 o 
   1  -8   3       88.01       80.61      2.07 o 
   2  -8   3      693.22      630.14     13.73 o 
   3  -8   3      275.43      238.73      5.56 o 
  -6  -7   3       80.96       85.21      1.89 o 
  -5  -7   3      103.70      103.47      2.12 o 
  -4  -7   3      113.88      103.55      2.03 o 
  -3  -7   3       44.87       41.90      0.97 o 
  -2  -7   3        0.41        0.49      0.23 o 
  -1  -7   3       10.55        8.66      0.42 o 
   0  -7   3        0.01       -0.10      0.10 o 
   1  -7   3       17.40       15.30      0.56 o 
   2  -7   3       92.28       83.75      3.13 o 
   3  -7   3        0.00        0.17      0.18 o 
   4  -7   3        3.58        3.62      0.42 o 
   5  -7   3        3.66        3.34      0.66 o 
  -7  -6   3       42.88       49.31      1.53 o 
  -6  -6   3       82.16       79.40      1.80 o 
  -5  -6   3      178.04      183.56      3.34 o 
  -4  -6   3        0.00       -0.11      0.16 o 
  -3  -6   3        2.99        4.49      0.49 o 
  -2  -6   3        2.32        1.10      0.23 o 
  -1  -6   3       11.02       11.36      0.29 o 
   0  -6   3        7.68       38.99      1.32 o 
   1  -6   3        3.10        3.70      0.27 o 
   2  -6   3      301.13      290.93      4.18 o 
   4  -6   3       37.66       34.98      0.87 o 
   5  -6   3       11.24       11.94      0.54 o 
   6  -6   3       18.29       19.11      0.80 o 
  -7  -5   3       19.69       23.76      0.99 o 
  -6  -5   3      175.40      178.85      2.99 o 
  -5  -5   3       13.39       14.04      0.54 o 
  -4  -5   3       29.55       32.15      0.88 o 
  -3  -5   3        0.23        0.13      0.10 o 
  -2  -5   3        4.45        4.36      0.19 o 
  -1  -5   3       29.37       35.09      0.55 o 
   0  -5   3       79.61       75.11      1.10 o 
   1  -5   3        5.19        6.54      0.34 o 
   2  -5   3      210.49      213.17      2.63 o 
   3  -5   3      225.46      222.91      2.79 o 
   4  -5   3       18.46       20.05      0.53 o 
   5  -5   3       47.90       46.67      1.13 o 
   6  -5   3       44.94       42.19      1.39 o 
   7  -5   3       12.58       12.27      0.92 o 
  -8  -4   3       49.74       51.51      1.93 o 
  -7  -4   3        5.55        4.39      0.44 o 
  -6  -4   3       23.21       24.19      0.81 o 
  -5  -4   3       61.57       60.75      1.21 o 
  -4  -4   3        6.58        6.25      0.32 o 
  -3  -4   3        1.93        1.83      0.16 o 
  -2  -4   3        7.90        7.40      0.22 o 
  -1  -4   3      312.62      322.43      3.62 o 
   0  -4   3        3.16        3.20      0.17 o 
   1  -4   3        0.02        0.35      0.10 o 
   2  -4   3        0.01        0.28      0.13 o 
   3  -4   3        1.08        0.79      0.13 o 
   4  -4   3        8.49        7.96      0.27 o 
   5  -4   3       40.90       41.90      0.95 o 
   6  -4   3        8.22       10.33      0.45 o 
   7  -4   3      103.73      101.87      2.50 o 
   8  -4   3       14.70       15.63      1.87 o 
  -8  -3   3       98.89      111.14      2.82 o 
  -7  -3   3        0.21        0.01      0.24 o 
  -6  -3   3       93.61       92.02      1.92 o 
  -5  -3   3        0.01        0.29      0.18 o 
  -4  -3   3       31.31       30.78      0.55 o 
  -3  -3   3       45.82       44.90      1.29 o 
  -2  -3   3      136.21      156.12      2.00 o 
  -1  -3   3      642.21      647.24      7.02 o 
   0  -3   3      117.01      134.46      1.59 o 
   1  -3   3        1.58        2.18      0.12 o 
   2  -3   3      257.75      258.65      2.92 o 
   3  -3   3        6.84        9.77      0.25 o 
   4  -3   3        6.04        6.87      0.28 o 
   5  -3   3       79.41       88.23      1.25 o 
   6  -3   3      243.99      241.37      4.14 o 
   7  -3   3       57.22       61.11      1.73 o 
   8  -3   3        9.03        7.26      0.63 o 
   9  -3   3       14.75       15.72      0.78 o 
  -8  -2   3        0.03        0.03      0.22 o 
  -7  -2   3        0.72        0.81      0.21 o 
  -6  -2   3        3.89        3.68      0.38 o 
  -5  -2   3      167.56      166.30      2.49 o 
  -4  -2   3      259.97      250.60      3.18 o 
  -3  -2   3        5.62        6.51      0.21 o 
  -2  -2   3      301.39      297.67      3.70 o 
  -1  -2   3        6.11        8.00      0.18 o 
   0  -2   3       11.05       10.91      0.23 o 
   1  -2   3       84.59       92.31      1.03 o 
   2  -2   3       20.48       19.22      0.33 o 
   3  -2   3       41.50       41.83      0.64 o 
   4  -2   3      113.85      118.21      1.63 o 
   5  -2   3      179.92      193.28      2.37 o 
   6  -2   3       58.63       65.54      1.09 o 
   7  -2   3        2.86        3.53      0.46 o 
   8  -2   3        0.03       -0.32      0.25 o 
   9  -2   3        0.90        1.09      0.29 o 
  -9  -1   3      182.64      215.78      4.66 o 
  -8  -1   3      121.47      130.27      4.18 o 
  -7  -1   3        0.00       -0.21      0.16 o 
  -6  -1   3       16.95       16.46      0.61 o 
  -5  -1   3        2.50        1.73      0.27 o 
  -4  -1   3       60.03       55.76      1.03 o 
  -3  -1   3      395.16      458.82      4.82 o 
  -2  -1   3     1418.66     1547.30     19.53 o 
  -1  -1   3       47.15       60.36      0.77 o 
   0  -1   3      725.12      727.56      6.73 o 
   1  -1   3       53.47       50.92      0.74 o 
   2  -1   3      126.56      118.37      1.55 o 
   3  -1   3      120.89      116.49      1.56 o 
   4  -1   3      128.48      140.41      2.05 o 
   5  -1   3     1077.87     1160.37     13.48 o 
   6  -1   3       34.99       38.09      0.93 o 
   7  -1   3       14.88       14.61      0.66 o 
   8  -1   3       91.24       89.68      1.94 o 
   9  -1   3       60.47       62.44      2.31 o 
  10  -1   3       15.88       16.38      0.79 o 
  -9   0   3        0.01        0.59      0.32 o 
  -8   0   3        5.49        5.68      0.58 o 
  -7   0   3        0.52       -0.25      0.17 o 
  -6   0   3        4.04        5.26      0.36 o 
  -5   0   3        0.00       -0.08      0.11 o 
  -4   0   3       12.24       12.96      0.44 o 
  -3   0   3       16.57       30.65      0.72 o 
  -2   0   3      158.55      180.84      1.90 o 
  -1   0   3       90.63       87.27      0.91 o 
   0   0   3       58.47       60.49      0.69 o 
   1   0   3      195.39      183.97      2.70 o 
   2   0   3      104.73       95.69      1.11 o 
   4   0   3        4.52        2.38      0.16 o 
   5   0   3       11.97       12.94      0.38 o 
   6   0   3        0.10        2.89      0.72 o 
   7   0   3       23.49       23.27      0.81 o 
   8   0   3        1.05        1.22      0.22 o 
   9   0   3       51.65       53.17      1.39 o 
  10   0   3       53.84       56.54      1.50 o 
  -9   1   3       64.27       71.21      2.07 o 
  -8   1   3       12.44       13.50      0.83 o 
  -7   1   3        7.23        6.85      0.45 o 
  -6   1   3        9.16        7.65      0.43 o 
  -5   1   3       57.38       51.90      0.91 o 
  -4   1   3      158.27      171.55      2.43 o 
  -3   1   3       28.89       50.26      0.76 o 
  -2   1   3      891.51      950.40      8.31 o 
  -1   1   3       21.82       19.35      0.27 o 
   0   1   3      698.83      668.98      5.37 o 
   1   1   3       85.41       85.46      0.84 o 
   2   1   3       23.57       25.81      0.40 o 
   3   1   3       50.78       56.67      0.79 o 
   4   1   3      688.05      754.05     10.09 o 
   5   1   3        4.60       10.96      0.43 o 
   6   1   3        0.73        1.47      0.33 o 
   7   1   3       30.77       29.29      0.75 o 
   8   1   3        2.95        2.61      0.29 o 
   9   1   3       33.91       38.70      1.03 o 
  10   1   3        5.65        4.97      0.60 o 
  -8   2   3        3.94        3.76      0.46 o 
  -7   2   3        9.06        7.23      0.47 o 
  -6   2   3       12.87       12.77      0.53 o 
  -5   2   3        3.62        5.57      0.24 o 
  -4   2   3       62.96       62.74      0.99 o 
  -3   2   3       13.47       20.16      0.45 o 
  -2   2   3       82.14       95.08      1.01 o 
  -1   2   3      393.10      378.83      3.25 o 
   0   2   3        1.76        1.95      0.09 o 
   1   2   3      653.20      623.54      5.42 o 
   2   2   3      856.60      847.77      8.11 o 
   3   2   3       11.70       10.57      0.28 o 
   4   2   3      332.41      359.18      4.82 o 
   5   2   3      114.11      115.84      1.60 o 
   6   2   3        0.32        0.45      0.16 o 
   7   2   3        0.27        0.42      0.15 o 
   8   2   3        6.12        5.14      0.33 o 
   9   2   3        0.32        0.46      0.33 o 
  10   2   3        0.26        0.40      0.28 o 
  -8   3   3        8.17       11.47      0.68 o 
  -7   3   3       38.06       37.18      1.17 o 
  -6   3   3        5.86        5.81      0.39 o 
  -5   3   3        0.61        0.28      0.09 o 
  -4   3   3       62.41       68.15      1.02 o 
  -3   3   3        3.38        2.41      0.17 o 
  -2   3   3       23.94       23.56      0.42 o 
  -1   3   3       62.52       62.22      0.66 o 
   0   3   3       11.47       23.73      0.29 o 
   1   3   3      102.37      104.03      0.89 o 
   2   3   3      594.82      609.30      5.32 o 
   3   3   3      697.48      689.38      7.48 o 
   4   3   3      223.28      249.96      2.68 o 
   5   3   3        0.42        0.86      0.09 o 
   6   3   3      208.40      221.86      2.81 o 
   7   3   3        8.05        9.42      0.36 o 
   8   3   3       82.86       65.04      1.40 o 
   9   3   3       15.21       15.47      0.65 o 
  10   3   3       18.77       19.69      1.04 o 
  -8   4   3       11.52       10.74      0.97 o 
  -7   4   3        8.82       10.87      0.63 o 
  -6   4   3      127.38      121.49      2.20 o 
  -5   4   3       23.31       22.40      0.73 o 
  -4   4   3       76.31       72.53      1.08 o 
  -3   4   3       19.81       17.13      0.42 o 
  -2   4   3       34.12       36.75      0.52 o 
  -1   4   3       10.00        8.88      0.19 o 
   0   4   3        7.21        5.41      0.13 o 
   1   4   3      519.07      539.19      4.90 o 
   2   4   3       45.65       45.64      0.54 o 
   3   4   3        0.26        0.06      0.06 o 
   4   4   3        1.59        1.24      0.13 o 
   5   4   3       76.42       85.07      1.24 o 
   6   4   3       10.36        8.62      0.27 o 
   7   4   3      136.66      133.68      2.03 o 
   8   4   3        0.83        1.80      0.26 o 
   9   4   3       24.71       19.99      0.92 o 
  10   4   3        0.20        0.04      0.28 o 
  -7   5   3        0.38        0.28      0.25 o 
  -6   5   3        0.00       -0.13      0.19 o 
  -5   5   3      114.78      114.52      2.04 o 
  -4   5   3       45.64       45.93      0.86 o 
  -3   5   3      135.91      132.34      1.81 o 
  -2   5   3      185.48      170.65      1.81 o 
  -1   5   3       19.23       18.76      0.31 o 
   0   5   3       65.80       62.99      0.71 o 
   1   5   3      242.58      276.15      2.47 o 
   2   5   3       11.14       13.43      0.30 o 
   3   5   3       11.50       10.23      0.19 o 
   4   5   3       64.68       63.82      0.88 o 
   5   5   3        1.55        2.09      0.21 o 
   6   5   3       35.68       41.05      0.76 o 
   7   5   3       40.04       33.65      1.13 o 
   8   5   3      160.91      133.23      3.05 o 
   9   5   3        3.03        0.71      0.34 o 
  10   5   3        1.69        2.34      0.45 o 
  -7   6   3       90.98       95.13      2.48 o 
  -6   6   3       34.61       37.10      1.28 o 
  -5   6   3        5.45        6.08      0.46 o 
  -4   6   3      124.25      129.13      2.21 o 
  -3   6   3       82.77       84.98      1.26 o 
  -2   6   3        1.02        0.87      0.11 o 
  -1   6   3        0.22        0.42      0.07 o 
   0   6   3      855.18      914.92      9.18 o 
   1   6   3      505.47      538.75      5.47 o 
   2   6   3       77.71       80.75      0.94 o 
   3   6   3        0.88        1.02      0.16 o 
   4   6   3       33.89       35.32      0.61 o 
   5   6   3      175.85      180.81      2.14 o 
   6   6   3        5.60        5.27      0.30 o 
   7   6   3       83.65       70.62      1.83 o 
   8   6   3      207.69      181.55      3.91 o 
   9   6   3        0.77        1.32      0.35 o 
  10   6   3       26.22       25.15      1.15 o 
  -6   7   3        1.21        0.99      0.40 o 
  -5   7   3        2.02        1.36      0.33 o 
  -4   7   3        6.28        5.20      0.40 o 
  -3   7   3        0.36        0.32      0.15 o 
  -2   7   3        0.60        0.77      0.10 o 
  -1   7   3       15.20       16.42      0.33 o 
   0   7   3        1.18        0.81      0.14 o 
   1   7   3      101.75      111.07      1.43 o 
   2   7   3       25.67       27.00      0.44 o 
   3   7   3        0.07        0.05      0.06 o 
   4   7   3        5.59        6.56      0.19 o 
   5   7   3        0.41        0.44      0.12 o 
   6   7   3       69.43       68.29      1.24 o 
   7   7   3        5.55        4.29      0.44 o 
   8   7   3        0.08        0.01      0.23 o 
   9   7   3       46.74       44.15      1.87 o 
  -5   8   3        0.00       -0.04      0.23 o 
  -4   8   3       17.57       16.68      0.72 o 
  -3   8   3        0.90        0.58      0.20 o 
  -2   8   3        5.51        5.10      0.23 o 
  -1   8   3      377.77      367.31      5.15 o 
   0   8   3       95.33      106.28      1.81 o 
   1   8   3       21.82       21.20      0.56 o 
   2   8   3        3.89        3.96      0.26 o 
   3   8   3       56.57       56.16      1.07 o 
   4   8   3        2.11        2.47      0.19 o 
   5   8   3        5.41        5.16      0.33 o 
   6   8   3       82.97       83.59      1.89 o 
   7   8   3      145.55      139.20      3.73 o 
   8   8   3       14.08        9.87      0.84 o 
   9   8   3        3.30        2.03      0.46 o 
  -4   9   3        1.17        2.67      0.51 o 
  -3   9   3       21.16       22.61      2.29 o 
  -2   9   3       33.64       31.79      0.78 o 
  -1   9   3       10.25        9.37      0.36 o 
   0   9   3        0.00        3.64      1.14 o 
   1   9   3       52.64       53.28      1.01 o 
   2   9   3       11.30       12.22      0.41 o 
   3   9   3       43.21       45.21      1.01 o 
   4   9   3       38.05       38.53      0.84 o 
   5   9   3        3.19        2.77      0.60 o 
   6   9   3        0.74        2.83      0.42 o 
   7   9   3        0.73        0.48      0.26 o 
   8   9   3        2.09        2.23      0.72 o 
  -2  10   3        7.07        7.05      0.68 o 
  -1  10   3      110.46      109.67      1.86 o 
   0  10   3        4.79        3.54      0.24 o 
   1  10   3        1.28        1.52      0.14 o 
   2  10   3      124.35      128.83      2.40 o 
   3  10   3       43.23       43.51      0.97 o 
   4  10   3      109.52      111.55      3.38 o 
   5  10   3       13.04       13.05      0.66 o 
   6  10   3        6.92        7.23      0.58 o 
   7  10   3        0.53        0.84      0.48 o 
   0  11   3        0.41        0.18      0.15 o 
   1  11   3        0.13        0.06      0.18 o 
   2  11   3        2.85        3.02      0.42 o 
   3  11   3       52.50       55.70      1.10 o 
   4  11   3        1.45        0.82      0.24 o 
  -2  -8   4       12.15       16.97      0.80 o 
  -1  -8   4        2.25        2.85      0.38 o 
   0  -8   4        5.26       11.38      0.63 o 
   1  -8   4       84.44       85.14      2.24 o 
   2  -8   4       67.37       59.69      1.73 o 
  -4  -7   4       25.96       24.63      0.86 o 
  -3  -7   4        0.59        1.13      0.23 o 
  -2  -7   4        0.00       -0.27      0.18 o 
  -1  -7   4        4.12        3.25      0.72 o 
   0  -7   4      217.58      213.09      4.93 o 
   1  -7   4        9.58        9.15      0.66 o 
   2  -7   4       18.17       18.52      0.84 o 
   3  -7   4       25.82       22.43      0.95 o 
   4  -7   4       35.95       36.67      1.33 o 
  -6  -6   4        0.04        0.00      0.20 o 
  -5  -6   4        1.49        2.06      0.37 o 
  -4  -6   4        2.07        1.53      0.36 o 
  -3  -6   4        0.52        0.36      0.21 o 
  -2  -6   4       41.67       35.28      0.97 o 
  -1  -6   4       84.86       77.37      1.64 o 
   0  -6   4       72.81       71.84      1.54 o 
   1  -6   4       11.05       11.38      0.45 o 
   2  -6   4        1.02        1.15      0.18 o 
   3  -6   4        1.11        0.71      0.15 o 
   4  -6   4        1.35        1.49      0.23 o 
   5  -6   4        0.11        0.37      0.17 o 
   6  -6   4       18.68       17.28      0.76 o 
  -6  -5   4       79.60       85.92      2.17 o 
  -5  -5   4        7.57        8.27      0.55 o 
  -4  -5   4       16.71       16.26      0.62 o 
  -3  -5   4       28.48       24.49      0.71 o 
  -2  -5   4       44.12       40.60      1.03 o 
  -1  -5   4      452.92      440.44      7.17 o 
   0  -5   4       98.30      104.80      1.68 o 
   1  -5   4       12.14       11.30      0.39 o 
   2  -5   4      184.77      187.38      2.69 o 
   3  -5   4       72.70       69.26      1.37 o 
   4  -5   4        2.77        2.46      0.27 o 
   5  -5   4       14.57       14.29      0.57 o 
   6  -5   4      137.32      131.83      2.92 o 
   7  -5   4       88.92       93.13      2.30 o 
  -7  -4   4        1.60        2.21      0.40 o 
  -6  -4   4        0.05       -0.17      0.16 o 
  -5  -4   4        0.03       -0.22      0.16 o 
  -4  -4   4        0.62        0.55      0.16 o 
  -3  -4   4        3.77        4.06      0.25 o 
  -2  -4   4        9.50       12.05      0.33 o 
  -1  -4   4        6.85        9.53      0.28 o 
   0  -4   4       13.26       14.49      0.59 o 
   1  -4   4       64.94       60.59      1.07 o 
   2  -4   4       64.07       62.05      0.94 o 
   3  -4   4        7.13        8.38      0.31 o 
   4  -4   4      122.99      126.05      2.04 o 
   5  -4   4       30.60       30.38      0.77 o 
   6  -4   4       54.94       55.70      1.20 o 
   7  -4   4       23.71       21.84      0.91 o 
   8  -4   4        4.27        3.87      0.66 o 
  -8  -3   4      249.94      291.97      6.16 o 
  -7  -3   4        3.03        2.29      0.42 o 
  -6  -3   4       25.46       26.87      0.90 o 
  -5  -3   4       18.73       19.95      0.71 o 
  -4  -3   4        5.10        6.37      0.27 o 
  -3  -3   4       22.68       20.27      0.49 o 
  -2  -3   4      475.50      495.99      6.59 o 
  -1  -3   4      228.24      259.09      3.38 o 
   0  -3   4       49.37       50.32      0.71 o 
   1  -3   4       24.62       24.28      0.43 o 
   2  -3   4        3.38        3.22      0.18 o 
   3  -3   4      134.63      129.21      1.61 o 
   4  -3   4        0.82        1.41      0.17 o 
   5  -3   4      303.94      302.92      4.98 o 
   6  -3   4       36.01       39.20      1.05 o 
   7  -3   4        0.75        0.72      0.28 o 
   8  -3   4       15.31       15.69      0.87 o 
   9  -3   4       22.86       26.04      1.52 o 
  -8  -2   4       12.12       15.40      0.78 o 
  -7  -2   4        7.21        8.97      0.61 o 
  -6  -2   4        2.48        2.16      0.23 o 
  -5  -2   4       49.83       49.65      1.02 o 
  -4  -2   4      301.71      296.22      4.08 o 
  -3  -2   4      172.83      171.56      2.08 o 
  -2  -2   4       76.16       81.36      1.19 o 
  -1  -2   4       13.97       14.21      0.38 o 
   0  -2   4        3.59        3.29      0.15 o 
   1  -2   4        0.03        0.03      0.06 o 
   2  -2   4       18.84       19.79      0.56 o 
   3  -2   4       11.12       10.23      0.34 o 
   4  -2   4       20.11       18.29      0.51 o 
   5  -2   4       32.22       34.79      0.65 o 
   6  -2   4       11.09       10.96      0.57 o 
   7  -2   4        9.82        9.01      0.65 o 
   8  -2   4        6.79        6.66      0.65 o 
   9  -2   4        9.44        9.70      0.76 o 
  -8  -1   4        1.13        1.72      0.34 o 
  -7  -1   4        3.19        3.52      0.41 o 
  -6  -1   4       29.17       27.33      0.94 o 
  -5  -1   4       10.90        8.82      0.34 o 
  -4  -1   4        2.89        1.46      0.20 o 
  -3  -1   4       19.40       12.85      0.48 o 
  -2  -1   4      483.36      515.24      5.87 o 
  -1  -1   4        1.30        1.49      0.15 o 
   0  -1   4      470.08      474.94      5.20 o 
   1  -1   4       25.85       27.75      0.56 o 
   2  -1   4        3.51        2.52      0.22 o 
   3  -1   4       18.34       20.08      0.55 o 
   4  -1   4       28.81       29.82      0.60 o 
   5  -1   4        1.54        0.76      0.15 o 
   6  -1   4       26.93       32.93      0.77 o 
   7  -1   4       44.24       48.73      1.48 o 
   8  -1   4       11.62       11.77      1.48 o 
   9  -1   4       18.99       19.24      0.81 o 
  10  -1   4        2.08        1.57      0.43 o 
  -8   0   4        5.68        7.86      0.67 o 
  -7   0   4        1.46        0.96      0.45 o 
  -6   0   4       14.20       15.41      0.60 o 
  -5   0   4       32.18       23.84      0.70 o 
  -4   0   4        0.52        4.25      0.29 o 
  -3   0   4       47.55       53.94      0.82 o 
  -2   0   4        0.27        0.41      0.09 o 
  -1   0   4       72.93       67.82      0.84 o 
   0   0   4       37.58       35.24      0.55 o 
   1   0   4      189.41      177.06      2.64 o 
   2   0   4      143.15      138.60      1.95 o 
   3   0   4      168.71      169.24      2.29 o 
   4   0   4        0.37        3.41      0.41 o 
   5   0   4        7.39        7.61      0.38 o 
   6   0   4       21.16       19.59      0.59 o 
   7   0   4       51.31       55.82      1.40 o 
   8   0   4       10.25       11.72      0.95 o 
   9   0   4       15.43       16.22      1.32 o 
  10   0   4       25.48       26.68      0.97 o 
  -8   1   4       10.75       11.02      0.76 o 
  -7   1   4       16.23       12.11      0.69 o 
  -6   1   4        0.19       -0.18      0.17 o 
  -5   1   4       21.16       11.03      0.39 o 
  -4   1   4        4.33        3.65      0.21 o 
  -3   1   4       43.62       49.03      0.76 o 
  -2   1   4      282.39      279.58      3.09 o 
  -1   1   4       15.58        9.61      0.20 o 
   0   1   4        0.13        0.19      0.06 o 
   1   1   4       47.04       48.40      0.58 o 
   2   1   4      425.16      444.31      6.25 o 
   3   1   4        3.00        6.88      0.22 o 
   4   1   4        1.44        2.02      0.18 o 
   5   1   4        0.92        0.84      0.17 o 
   6   1   4       24.12       23.43      0.77 o 
   7   1   4        1.37        1.07      0.30 o 
   8   1   4        4.74        3.92      0.52 o 
   9   1   4      252.41      239.46      4.26 o 
  10   1   4        5.62        3.52      0.45 o 
  -8   2   4       16.22       15.72      0.90 o 
  -7   2   4        4.41        2.91      0.36 o 
  -6   2   4      179.28      149.72      2.38 o 
  -5   2   4       67.84       52.78      0.95 o 
  -4   2   4        4.14        6.19      0.27 o 
  -3   2   4        8.44       10.23      0.31 o 
  -2   2   4      144.06      157.58      1.68 o 
  -1   2   4      462.28      457.85      6.01 o 
   0   2   4      165.58      161.97      1.46 o 
   1   2   4      431.47      450.76      4.38 o 
   2   2   4     2103.43     2191.67     30.05 o 
   3   2   4        8.50        6.27      0.19 o 
   4   2   4      115.42      110.68      1.85 o 
   5   2   4        8.45        8.66      0.39 o 
   6   2   4       17.88       18.87      0.72 o 
   7   2   4       48.88       47.22      1.03 o 
   8   2   4       50.76       45.19      1.05 o 
   9   2   4       89.19       78.77      1.61 o 
  10   2   4        0.00        0.05      0.47 o 
  -8   3   4        0.66        1.04      0.35 o 
  -7   3   4        4.77        7.02      0.57 o 
  -6   3   4        0.73        0.22      0.19 o 
  -5   3   4       74.45       65.32      1.21 o 
  -4   3   4       49.37       48.34      0.79 o 
  -3   3   4        0.97        1.01      0.11 o 
  -2   3   4        9.25       13.32      0.28 o 
  -1   3   4       27.06       26.83      0.37 o 
   0   3   4       86.19       89.96      0.87 o 
   1   3   4       20.04       24.22      0.31 o 
   2   3   4      104.22      119.25      1.44 o 
   3   3   4      479.73      488.63      5.70 o 
   4   3   4      552.97      561.01      7.95 o 
   5   3   4       25.81       22.59      0.51 o 
   6   3   4       50.90       56.35      0.92 o 
   7   3   4        4.35        3.86      0.29 o 
   8   3   4       69.97       61.37      1.26 o 
   9   3   4       71.22       55.75      1.37 o 
  10   3   4        5.40        7.61      0.72 o 
  -7   4   4      109.10      105.30      2.32 o 
  -6   4   4       73.77       56.17      1.32 o 
  -5   4   4       41.89       35.23      0.95 o 
  -4   4   4       10.05       11.41      0.36 o 
  -3   4   4        0.08       -0.01      0.08 o 
  -2   4   4       33.44       29.95      0.51 o 
  -1   4   4        4.58        5.16      0.20 o 
   0   4   4      540.63      565.53      4.98 o 
   1   4   4     1081.47     1184.90      9.83 o 
   2   4   4      404.11      469.50      4.32 o 
   3   4   4      172.00      162.76      1.93 o 
   4   4   4        0.86        2.56      0.18 o 
   5   4   4      418.60      411.56      5.20 o 
   6   4   4        2.50        2.00      0.18 o 
   7   4   4       29.33       24.02      0.59 o 
   8   4   4      493.58      411.33      6.66 o 
   9   4   4       11.59        7.27      0.65 o 
  10   4   4        6.08        6.40      0.66 o 
  -7   5   4       18.53       24.79      0.98 o 
  -6   5   4       17.05       18.50      0.78 o 
  -5   5   4       44.88       44.60      0.97 o 
  -4   5   4       49.75       47.37      0.97 o 
  -3   5   4       14.96       14.72      0.34 o 
  -2   5   4       75.54       72.37      1.03 o 
  -1   5   4       56.10       55.24      0.68 o 
   0   5   4        8.67        8.61      0.22 o 
   1   5   4       54.66       47.74      0.57 o 
   2   5   4       46.63       40.82      0.53 o 
   3   5   4        2.27        3.21      0.23 o 
   4   5   4        0.56        0.11      0.09 o 
   5   5   4        1.80        2.08      0.20 o 
   6   5   4        2.57        3.38      0.24 o 
   7   5   4        0.03       -0.05      0.30 o 
   8   5   4        0.26        0.16      0.23 o 
   9   5   4       25.39       24.16      1.65 o 
  10   5   4       10.41        9.68      0.76 o 
  -6   6   4        8.94        8.84      0.68 o 
  -5   6   4        0.00        0.19      0.22 o 
  -4   6   4       90.07       89.95      1.53 o 
  -3   6   4       49.80       48.34      0.87 o 
  -2   6   4       25.11       25.61      0.44 o 
  -1   6   4       18.36       21.56      0.53 o 
   0   6   4      122.26      136.78      1.53 o 
   1   6   4      125.84      146.70      1.60 o 
   2   6   4        1.00        0.42      0.09 o 
   3   6   4       20.88       16.33      0.30 o 
   4   6   4      101.64      100.16      1.28 o 
   5   6   4      166.43      156.19      1.93 o 
   6   6   4       24.75       23.74      0.59 o 
   7   6   4      104.61       90.74      2.24 o 
   8   6   4       35.86       29.73      1.15 o 
   9   6   4        9.65        8.80      0.97 o 
  10   6   4        2.92        4.67      0.84 o 
  -5   7   4        0.29        0.12      0.26 o 
  -4   7   4        0.55        0.36      0.23 o 
  -3   7   4       19.09       18.80      0.51 o 
  -2   7   4        3.99        3.16      0.20 o 
  -1   7   4       43.18       41.23      0.63 o 
   0   7   4       18.45       19.22      0.39 o 
   1   7   4       65.61       75.17      0.92 o 
   2   7   4       42.44       45.50      0.58 o 
   3   7   4        1.54        1.20      0.11 o 
   4   7   4        1.06        0.60      0.10 o 
   5   7   4        2.39        2.53      0.18 o 
   6   7   4       30.93       28.82      0.71 o 
   7   7   4       33.47       35.73      1.18 o 
   8   7   4        7.28        7.26      0.90 o 
   9   7   4       10.71       11.13      0.84 o 
  10   7   4       15.62       13.71      1.10 o 
  -5   8   4        1.76        1.90      0.38 o 
  -4   8   4       36.65       41.54      1.32 o 
  -3   8   4       39.31       40.88      1.16 o 
  -2   8   4      205.37      207.09      3.09 o 
  -1   8   4        4.08        3.36      0.26 o 
   0   8   4       42.07       43.68      0.66 o 
   1   8   4       39.07       38.97      0.74 o 
   2   8   4       30.35       31.02      0.57 o 
   3   8   4        2.64        2.56      0.15 o 
   4   8   4       87.98       88.86      1.28 o 
   5   8   4      423.56      431.85      6.05 o 
   6   8   4        1.17        0.88      0.23 o 
   7   8   4        7.76        7.41      0.66 o 
   8   8   4       51.66       48.96      1.82 o 
   9   8   4       10.06       15.49      1.04 o 
  -3   9   4      186.91      182.26      4.76 o 
  -2   9   4      171.87      170.85      3.01 o 
  -1   9   4       61.36       65.55      1.57 o 
   0   9   4        4.50        4.69      0.27 o 
   1   9   4       39.09       38.57      0.76 o 
   2   9   4       39.78       39.87      0.83 o 
   3   9   4        5.88        6.70      0.40 o 
   4   9   4      238.22      252.08      6.24 o 
   5   9   4       59.95       60.56      1.39 o 
   6   9   4        0.56        0.62      0.26 o 
   7   9   4        0.06        0.20      0.22 o 
   8   9   4        2.24        2.34      0.46 o 
  -2  10   4       51.27       44.41      1.93 o 
  -1  10   4       12.01       10.65      0.55 o 
   0  10   4       24.19       22.57      0.76 o 
   1  10   4       48.82       49.31      0.92 o 
   2  10   4        0.00        0.03      0.19 o 
   3  10   4        8.04        8.58      0.66 o 
   4  10   4      517.00      518.95     11.34 o 
   5  10   4      219.51      225.19      5.26 o 
   6  10   4       24.72       25.27      1.68 o 
   7  10   4       14.66       16.85      1.44 o 
   0  11   4        7.34        7.71      0.46 o 
   1  11   4        0.05        0.03      0.18 o 
   2  11   4        1.85        1.68      0.24 o 
   3  11   4      274.92      287.36      6.41 o 
   4  11   4      638.41      653.76     14.15 o 
   5  11   4       12.20       12.56      0.66 o 
  -2  -7   5        0.00       -0.29      0.20 o 
  -1  -7   5      131.17      121.12      3.10 o 
   0  -7   5       66.17       50.03      1.61 o 
   1  -7   5       80.70       79.15      2.24 o 
   2  -7   5       12.58       14.32      0.75 o 
   3  -7   5        8.55        7.56      0.84 o 
  -4  -6   5        1.21        2.66      0.42 o 
  -3  -6   5        0.53        0.75      0.23 o 
  -2  -6   5        5.84        4.30      0.39 o 
  -1  -6   5       30.76       27.57      0.86 o 
   0  -6   5        0.00        0.18      0.15 o 
   1  -6   5        5.96        6.68      0.50 o 
   2  -6   5       13.24       13.33      0.56 o 
   3  -6   5        1.76        1.32      0.23 o 
   4  -6   5        1.69        2.30      0.68 o 
   5  -6   5        0.23        0.36      0.23 o 
  -5  -5   5       16.63       20.42      0.88 o 
  -4  -5   5       16.70       19.38      0.81 o 
  -3  -5   5        0.83        0.52      0.21 o 
  -2  -5   5        0.28        0.83      0.23 o 
  -1  -5   5      113.63      114.64      2.40 o 
   0  -5   5       78.48       72.73      1.66 o 
   1  -5   5       24.27       21.68      0.69 o 
   2  -5   5       42.47       44.12      1.15 o 
   3  -5   5        8.62        9.31      0.64 o 
   4  -5   5       22.42       22.08      1.06 o 
   5  -5   5       37.11       36.65      1.00 o 
   6  -5   5       31.33       29.65      1.15 o 
  -6  -4   5        0.47        0.23      0.39 o 
  -5  -4   5        0.01       -0.12      0.18 o 
  -4  -4   5       30.40       30.33      0.89 o 
  -3  -4   5       14.32       14.70      0.57 o 
  -2  -4   5       12.62       14.96      0.55 o 
  -1  -4   5       17.92       14.39      0.49 o 
   0  -4   5        7.64        6.40      0.23 o 
   1  -4   5       72.26       69.14      1.25 o 
   2  -4   5       41.95       41.62      0.79 o 
   3  -4   5        7.63        7.67      0.35 o 
   4  -4   5       38.31       37.62      0.84 o 
   5  -4   5       91.65       94.50      1.89 o 
   6  -4   5        0.28        0.34      0.20 o 
   7  -4   5       11.09       10.97      0.83 o 
  -7  -3   5        9.19        9.40      0.99 o 
  -6  -3   5       10.43       11.80      0.72 o 
  -5  -3   5        0.07        0.20      0.30 o 
  -4  -3   5        0.00       -0.04      0.23 o 
  -3  -3   5       17.21       17.02      0.60 o 
  -2  -3   5        3.70        6.09      0.30 o 
  -1  -3   5        3.13        3.14      0.26 o 
   0  -3   5       46.32       50.59      0.81 o 
   1  -3   5        0.02        0.02      0.10 o 
   2  -3   5        8.93        8.46      0.29 o 
   3  -3   5      267.47      265.67      3.33 o 
   4  -3   5        9.04        8.37      0.37 o 
   5  -3   5        0.37        0.97      0.19 o 
   6  -3   5       40.83       44.23      1.15 o 
   7  -3   5       22.06       22.01      0.82 o 
   8  -3   5       19.33       21.42      1.27 o 
  -7  -2   5        0.97        1.13      0.39 o 
  -6  -2   5       51.38       47.24      2.47 o 
  -5  -2   5       11.71       10.54      0.60 o 
  -4  -2   5      222.77      203.11      3.08 o 
  -3  -2   5       41.01       43.74      0.96 o 
  -2  -2   5        2.02        2.30      0.19 o 
  -1  -2   5       10.49       10.82      0.35 o 
   0  -2   5        3.74        4.97      0.20 o 
   1  -2   5        0.75        1.04      0.22 o 
   2  -2   5       36.24       36.93      0.65 o 
   3  -2   5      102.65      107.65      1.96 o 
   4  -2   5       20.44       22.13      0.53 o 
   5  -2   5        1.49        1.34      0.25 o 
   6  -2   5        3.60        3.50      0.34 o 
   7  -2   5       63.93       64.87      1.54 o 
   8  -2   5       31.01       28.57      1.38 o 
   9  -2   5        6.43        6.58      0.72 o 
  -7  -1   5        3.72        5.59      0.52 o 
  -6  -1   5        0.76        0.80      0.19 o 
  -5  -1   5        5.74        7.19      0.34 o 
  -4  -1   5       56.24       48.28      0.92 o 
  -3  -1   5       80.49       79.70      1.12 o 
  -2  -1   5      389.64      371.45      4.50 o 
  -1  -1   5       60.75       56.00      1.14 o 
   0  -1   5       16.31       16.85      0.36 o 
   1  -1   5        9.18       12.09      0.30 o 
   2  -1   5      174.72      180.47      2.34 o 
   3  -1   5      122.47      129.94      1.77 o 
   4  -1   5        0.06        0.13      0.10 o 
   5  -1   5        0.58        0.56      0.15 o 
   6  -1   5       16.32       17.40      0.81 o 
   7  -1   5       10.85       11.49      0.57 o 
   8  -1   5        1.09        1.08      0.33 o 
   9  -1   5      106.97      110.86      4.47 o 
  -7   0   5        1.00        0.19      0.23 o 
  -6   0   5       83.00       78.79      1.52 o 
  -5   0   5      117.51       90.41      1.41 o 
  -4   0   5      187.08      150.66      2.05 o 
  -3   0   5      163.77      170.48      2.22 o 
  -2   0   5        4.37        5.06      0.22 o 
  -1   0   5      156.60      137.21      2.39 o 
   0   0   5       21.05       21.87      0.43 o 
   1   0   5       71.88       77.90      0.96 o 
   2   0   5     1909.34     1995.83     24.90 o 
   3   0   5       52.00       64.40      1.11 o 
   4   0   5        1.20        1.19      0.15 o 
   5   0   5       49.44       55.46      1.06 o 
   6   0   5       33.13       35.72      0.89 o 
   7   0   5       37.60       37.16      0.95 o 
   8   0   5        9.16        9.47      0.69 o 
   9   0   5      135.09      133.40      3.26 o 
  10   0   5       95.44       89.56      2.09 o 
  -7   1   5       10.06       12.24      0.57 o 
  -6   1   5        0.25        0.10      0.14 o 
  -5   1   5        1.57        2.59      0.30 o 
  -4   1   5        7.37        9.88      0.34 o 
  -3   1   5        0.51        0.87      0.13 o 
  -2   1   5        0.01        0.04      0.07 o 
  -1   1   5        0.03       -0.11      0.07 o 
   0   1   5       24.40       22.90      0.40 o 
   1   1   5       12.37       12.85      0.30 o 
   2   1   5      123.71      132.56      1.78 o 
   3   1   5       93.39       88.12      1.28 o 
   4   1   5      115.79      106.94      1.66 o 
   5   1   5       11.32        9.98      0.40 o 
   6   1   5        1.77        2.74      0.26 o 
   7   1   5       10.77       12.29      0.63 o 
   8   1   5       22.63       23.63      0.94 o 
   9   1   5        0.03        0.34      0.24 o 
  10   1   5       32.41       30.95      1.17 o 
  -7   2   5        5.20        3.56      0.38 o 
  -6   2   5       97.43       81.53      1.50 o 
  -5   2   5      147.96      113.21      1.84 o 
  -4   2   5        1.03        0.12      0.10 o 
  -3   2   5        0.80        0.12      0.10 o 
  -2   2   5       92.29       85.19      1.15 o 
  -1   2   5       44.11       47.81      0.64 o 
   0   2   5      284.28      303.37      3.24 o 
   1   2   5      361.62      419.57      4.25 o 
   2   2   5      703.40      788.67      7.23 o 
   3   2   5        7.89        5.07      0.23 o 
   4   2   5        1.40        1.15      0.14 o 
   5   2   5       89.72       80.52      1.62 o 
   6   2   5       16.17       17.92      0.57 o 
   7   2   5        1.81        1.55      0.28 o 
   8   2   5      148.15      136.72      3.00 o 
   9   2   5      104.81       94.74      2.59 o 
  10   2   5        9.82        8.63      0.63 o 
  -7   3   5        5.66        6.97      0.61 o 
  -6   3   5       30.95       27.03      0.77 o 
  -5   3   5       64.24       56.73      1.25 o 
  -4   3   5       49.39       42.65      0.83 o 
  -3   3   5       15.43       14.00      0.34 o 
  -2   3   5       18.74       20.44      0.49 o 
  -1   3   5       19.60       21.73      0.35 o 
   0   3   5        8.29       10.40      0.22 o 
   1   3   5      129.12      120.07      1.29 o 
   2   3   5      131.05      129.54      1.40 o 
   3   3   5       74.03       77.23      1.01 o 
   4   3   5      206.50      213.59      2.52 o 
   5   3   5       53.81       58.80      0.96 o 
   6   3   5        3.79        4.14      0.31 o 
   7   3   5        0.07       -0.15      0.10 o 
   8   3   5        0.00       -0.03      0.16 o 
   9   3   5        0.72        0.75      0.33 o 
  10   3   5        2.08        1.54      0.46 o 
  -7   4   5        9.33        5.11      0.66 o 
  -6   4   5       76.78       74.59      1.81 o 
  -5   4   5        0.02        0.11      0.16 o 
  -4   4   5        5.07        5.05      0.37 o 
  -3   4   5        1.60        2.43      0.18 o 
  -2   4   5       18.64       17.93      0.42 o 
  -1   4   5      330.13      311.85      3.01 o 
   0   4   5       16.05       22.72      0.37 o 
   1   4   5      186.66      197.09      2.05 o 
   2   4   5      103.14       99.52      1.05 o 
   3   4   5      104.47       95.23      1.09 o 
   4   4   5       68.21       60.22      0.82 o 
   5   4   5      415.85      403.69      4.54 o 
   6   4   5       16.24       12.92      0.32 o 
   7   4   5        8.87       10.44      0.45 o 
   8   4   5       19.52       16.49      0.96 o 
   9   4   5        0.50        0.87      0.35 o 
  10   4   5        4.21        1.93      0.42 o 
  -6   5   5        3.90        6.24      0.52 o 
  -5   5   5        1.93        2.55      0.30 o 
  -4   5   5       23.50       25.16      0.68 o 
  -3   5   5        0.60        0.88      0.18 o 
  -2   5   5      188.35      186.74      2.03 o 
  -1   5   5       62.53       62.25      0.83 o 
   0   5   5        2.24        1.87      0.14 o 
   1   5   5       47.67       46.24      0.62 o 
   2   5   5       73.84       69.05      0.87 o 
   3   5   5       49.12       46.09      0.75 o 
   4   5   5       71.18       76.99      1.07 o 
   5   5   5        0.12        1.03      0.15 o 
   6   5   5       21.10       18.65      0.53 o 
   7   5   5       50.19       48.98      2.24 o 
   8   5   5        7.62        7.23      0.62 o 
   9   5   5       11.87       11.24      0.76 o 
  10   5   5       23.46       20.92      1.09 o 
  -6   6   5       16.74       20.32      2.19 o 
  -5   6   5       68.33       71.69      1.71 o 
  -4   6   5        9.90       10.48      0.64 o 
  -3   6   5       47.31       49.18      1.10 o 
  -2   6   5      775.58      777.15      9.02 o 
  -1   6   5      240.36      237.36      2.49 o 
   0   6   5       26.17       28.37      0.45 o 
   1   6   5        6.49        7.87      0.21 o 
   2   6   5       35.95       40.00      0.55 o 
   3   6   5        7.88        8.67      0.25 o 
   4   6   5       31.05       30.74      0.59 o 
   5   6   5      739.86      741.22      8.11 o 
   6   6   5      357.59      352.55      5.20 o 
   7   6   5        4.32        4.27      0.46 o 
   8   6   5       17.87       16.36      0.86 o 
   9   6   5        0.45       -0.12      0.25 o 
  10   6   5        9.65        9.51      0.76 o 
  -5   7   5        1.03        1.53      0.38 o 
  -4   7   5       18.14       17.24      0.82 o 
  -3   7   5      276.99      279.23      3.90 o 
  -2   7   5     1032.68     1058.67     12.16 o 
  -1   7   5       11.85       12.03      0.35 o 
   0   7   5       35.43       32.39      0.55 o 
   1   7   5       46.54       51.91      0.72 o 
   2   7   5       14.00       16.68      0.34 o 
   3   7   5        4.63        4.88      0.23 o 
   4   7   5      281.66      292.13      3.56 o 
   5   7   5      654.36      650.59      9.08 o 
   6   7   5      106.69      103.04      1.99 o 
   7   7   5       50.22       47.33      1.74 o 
   8   7   5       49.21       44.12      1.45 o 
   9   7   5        0.08        0.19      0.33 o 
  10   7   5        3.14        1.83      0.55 o 
  -4   8   5       19.57       21.42      1.02 o 
  -3   8   5       45.17       45.21      1.57 o 
  -2   8   5      210.92      216.30      3.70 o 
  -1   8   5        9.42        8.38      0.37 o 
   0   8   5       10.91       11.97      0.46 o 
   1   8   5       34.01       36.99      0.67 o 
   2   8   5        1.53        2.08      0.18 o 
   3   8   5       27.23       29.48      0.61 o 
   4   8   5      495.41      515.85      7.53 o 
   5   8   5      250.80      252.79      4.17 o 
   6   8   5       43.25       40.05      1.17 o 
   7   8   5       11.18       11.36      0.75 o 
   8   8   5        0.01       -0.26      0.29 o 
   9   8   5        7.27        5.65      0.75 o 
  -3   9   5      462.57      471.82      8.80 o 
  -2   9   5      267.14      269.97      5.24 o 
  -1   9   5        5.49        4.47      0.30 o 
   0   9   5        0.31        0.33      0.13 o 
   1   9   5        1.05        1.82      0.23 o 
   2   9   5        8.11        8.87      0.34 o 
   3   9   5      109.19      117.50      2.04 o 
   4   9   5      821.46      858.35     15.11 o 
   5   9   5      142.95      144.31      2.92 o 
   6   9   5        0.55        0.76      0.24 o 
   7   9   5        0.45       -0.06      0.30 o 
   8   9   5       16.13       14.34      1.32 o 
  -2  10   5        0.02       -0.34      0.29 o 
  -1  10   5        0.61        1.02      0.34 o 
   0  10   5       31.96       32.80      1.04 o 
   1  10   5       54.53       52.79      1.42 o 
   2  10   5        7.35        7.64      0.51 o 
   3  10   5       34.04       37.86      1.24 o 
   4  10   5        9.53        9.15      0.60 o 
   5  10   5        0.99        1.26      0.31 o 
   6  10   5        1.92        3.73      0.84 o 
   7  10   5        1.30        1.28      0.32 o 
   1  11   5       38.25       35.44      1.21 o 
   2  11   5       23.50       22.20      0.87 o 
   3  11   5       88.42       90.89      2.40 o 
   4  11   5       37.48       37.98      1.33 o 
   5  11   5        9.65        9.75      0.66 o 
  -2  -6   6       18.59       19.65      0.80 o 
  -1  -6   6        4.25        4.95      0.44 o 
   0  -6   6        2.34        2.83      0.37 o 
   1  -6   6       41.61       44.13      1.20 o 
   2  -6   6       21.02       25.63      0.87 o 
   3  -6   6        8.83       11.23      0.59 o 
  -4  -5   6       16.85       19.60      0.88 o 
  -3  -5   6        3.33        3.64      0.42 o 
  -2  -5   6       16.24       13.59      0.77 o 
  -1  -5   6        4.65        4.17      0.43 o 
   0  -5   6        8.93        7.90      0.48 o 
   1  -5   6        0.34        0.33      0.18 o 
   2  -5   6        0.76        0.67      0.23 o 
   3  -5   6       37.95       37.92      1.13 o 
   4  -5   6       43.24       39.60      1.20 o 
   5  -5   6        0.05        0.01      0.23 o 
  -5  -4   6        8.65        8.28      0.60 o 
  -4  -4   6      187.46      192.46      4.03 o 
  -3  -4   6        4.21        2.86      0.34 o 
  -2  -4   6        4.33        4.53      0.35 o 
  -1  -4   6       58.01       53.58      1.22 o 
   0  -4   6       16.60       13.92      0.52 o 
   1  -4   6        1.10        0.53      0.16 o 
   2  -4   6        1.06        1.01      0.18 o 
   3  -4   6      204.92      197.48      3.93 o 
   4  -4   6      156.11      150.60      3.18 o 
   5  -4   6       11.05       11.98      0.66 o 
   6  -4   6        1.02        1.26      0.33 o 
   7  -4   6        4.76        5.46      0.56 o 
  -6  -3   6        3.38        6.22      1.26 o 
  -5  -3   6       10.11       11.60      0.62 o 
  -4  -3   6       58.78       59.34      1.42 o 
  -3  -3   6        0.00        9.02      0.84 o 
  -2  -3   6        7.24        8.66      0.50 o 
  -1  -3   6        2.49        2.58      0.36 o 
   0  -3   6        3.55        8.20      0.31 o 
   1  -3   6        2.46        1.35      0.18 o 
   2  -3   6       14.20       13.22      0.51 o 
   3  -3   6        0.00        1.39      0.20 o 
   4  -3   6      198.04      191.24      2.97 o 
   5  -3   6       25.54       24.70      0.70 o 
   6  -3   6       19.74       23.60      1.00 o 
   7  -3   6       22.54       24.77      0.86 o 
   8  -3   6        0.05       -0.17      0.25 o 
  -6  -2   6       52.12       56.60      3.55 o 
  -5  -2   6       70.33       57.93      1.73 o 
  -4  -2   6      151.34      136.98      2.61 o 
  -3  -2   6       11.36       10.09      0.50 o 
  -2  -2   6       17.11       17.95      0.61 o 
  -1  -2   6       11.56       12.14      0.52 o 
   0  -2   6       13.69       11.77      0.32 o 
   1  -2   6       16.14       17.33      0.41 o 
   2  -2   6      238.63      250.49      3.60 o 
   3  -2   6      437.16      451.51      5.92 o 
   4  -2   6       27.87       26.98      0.79 o 
   5  -2   6      110.60      118.78      2.28 o 
   6  -2   6       70.50       74.10      1.66 o 
   7  -2   6       43.28       43.85      1.21 o 
   8  -2   6       11.72       13.13      0.68 o 
  -6  -1   6        6.04        8.49      0.85 o 
  -5  -1   6        1.25        1.83      0.39 o 
  -4  -1   6       62.97       60.60      1.21 o 
  -3  -1   6        7.21        7.54      0.29 o 
  -2  -1   6      121.31      118.99      2.30 o 
  -1  -1   6      118.48      115.99      1.82 o 
   0  -1   6        8.23        7.46      0.29 o 
   1  -1   6        3.73        3.39      0.19 o 
   2  -1   6        8.65        7.99      0.39 o 
   3  -1   6        0.01       -0.02      0.12 o 
   4  -1   6        0.00        0.11      0.13 o 
   5  -1   6        6.49        6.88      0.43 o 
   6  -1   6        0.00        0.07      0.16 o 
   7  -1   6        1.30        1.43      0.29 o 
   8  -1   6        0.04       -0.08      0.28 o 
   9  -1   6        7.88        7.45      0.74 o 
  -6   0   6       21.85       23.94      1.13 o 
  -5   0   6      127.40      104.55      1.89 o 
  -4   0   6        0.29        0.05      0.12 o 
  -3   0   6       83.14       84.51      1.39 o 
  -2   0   6       11.78       11.12      0.38 o 
  -1   0   6        0.01       -0.07      0.09 o 
   0   0   6       35.09       35.29      0.72 o 
   1   0   6       12.48       10.12      0.32 o 
   2   0   6      191.02      206.08      2.91 o 
   3   0   6      115.49      133.01      2.00 o 
   4   0   6       54.33       54.08      1.03 o 
   5   0   6       82.72       86.19      1.37 o 
   6   0   6        0.15        0.18      0.15 o 
   7   0   6       47.27       48.80      1.27 o 
   8   0   6        0.30       -0.10      0.39 o 
   9   0   6       62.50       65.46      2.03 o 
  -7   1   6        2.16        1.96      0.62 o 
  -6   1   6        2.20        0.26      0.25 o 
  -5   1   6       36.39       33.84      0.76 o 
  -4   1   6        1.16        1.59      0.19 o 
  -3   1   6       11.08       11.79      0.36 o 
  -2   1   6       29.31       27.91      0.54 o 
  -1   1   6       42.10       40.85      0.80 o 
   0   1   6       42.69       40.39      0.76 o 
   1   1   6       87.38       79.65      1.08 o 
   2   1   6      129.44      136.12      2.10 o 
   3   1   6        3.69        4.18      0.30 o 
   4   1   6       65.78       63.58      1.24 o 
   5   1   6       36.70       34.06      0.83 o 
   6   1   6       11.10       10.27      0.55 o 
   7   1   6       24.72       26.41      1.11 o 
   8   1   6        8.63       10.64      0.72 o 
   9   1   6        4.08        3.96      0.65 o 
  10   1   6       13.90       14.63      1.38 o 
  -6   2   6       16.18       12.66      0.58 o 
  -5   2   6       11.15       12.23      0.50 o 
  -4   2   6       21.40       18.30      0.52 o 
  -3   2   6       10.69        9.51      0.37 o 
  -2   2   6       11.03       11.20      0.33 o 
  -1   2   6      208.92      195.65      2.50 o 
   0   2   6      550.52      520.67      6.10 o 
   1   2   6       43.18       44.58      1.10 o 
   2   2   6        6.03        6.63      0.28 o 
   3   2   6        1.48        1.42      0.19 o 
   4   2   6        0.79        1.81      0.29 o 
   5   2   6        3.46        2.29      0.24 o 
   6   2   6      395.68      391.67      5.76 o 
   7   2   6      288.98      293.70      5.14 o 
   8   2   6        2.84        2.66      0.37 o 
   9   2   6        0.01        0.22      0.26 o 
  10   2   6       29.43       28.83      1.53 o 
  -6   3   6        8.13       13.68      0.72 o 
  -5   3   6        0.67        0.34      0.22 o 
  -4   3   6        6.60        5.23      0.34 o 
  -3   3   6        1.18        1.97      0.20 o 
  -2   3   6       42.37       40.80      0.71 o 
  -1   3   6      882.16      863.00      8.77 o 
   0   3   6      137.81      137.51      1.44 o 
   1   3   6       76.69       76.35      0.98 o 
   2   3   6      178.65      183.00      2.32 o 
   3   3   6        0.18        3.83      0.34 o 
   4   3   6       22.78       22.20      0.44 o 
   5   3   6       76.72       78.94      1.32 o 
   6   3   6      263.61      273.65      4.19 o 
   7   3   6       96.98       90.45      2.00 o 
   8   3   6        0.54        0.65      0.25 o 
   9   3   6        0.96        3.97      1.10 o 
  10   3   6        0.36        0.72      0.60 o 
  -6   4   6        2.21        1.56      0.36 o 
  -5   4   6       25.26       21.00      0.76 o 
  -4   4   6        0.54        0.53      0.19 o 
  -3   4   6       52.48       48.65      0.99 o 
  -2   4   6      365.07      351.23      4.06 o 
  -1   4   6      316.71      306.45      3.14 o 
   0   4   6      300.90      299.29      2.81 o 
   1   4   6       99.90       94.46      1.06 o 
   2   4   6       10.37       11.87      0.37 o 
   3   4   6      143.59      143.71      1.57 o 
   4   4   6       71.51       74.56      0.97 o 
   5   4   6      166.11      157.65      2.22 o 
   6   4   6     1522.20     1483.04     22.95 o 
   7   4   6        5.72        5.48      0.28 o 
   8   4   6        1.39        0.62      0.29 o 
   9   4   6       12.18       11.58      1.57 o 
  10   4   6        0.01       -0.01      0.30 o 
  -6   5   6       11.93       17.45      0.86 o 
  -5   5   6       24.58       26.01      0.99 o 
  -4   5   6        7.94        5.86      0.44 o 
  -3   5   6       92.77       91.53      1.57 o 
  -2   5   6      937.89      937.11     11.73 o 
  -1   5   6      716.63      718.52      7.04 o 
   0   5   6       14.49       13.94      0.34 o 
   1   5   6        0.83        1.11      0.12 o 
   2   5   6       37.98       37.99      0.57 o 
   3   5   6        7.24        8.01      0.23 o 
   4   5   6        8.13       10.38      0.27 o 
   5   5   6     1941.76     1915.83     23.82 o 
   6   5   6      445.00      431.96      7.13 o 
   7   5   6       30.86       31.86      1.18 o 
   8   5   6       32.54       33.95      1.27 o 
   9   5   6       14.57       11.78      0.77 o 
  10   5   6       26.18       22.25      1.15 o 
  -5   6   6       39.98       46.98      1.67 o 
  -4   6   6       31.01       35.21      1.09 o 
  -3   6   6       23.33       24.78      0.74 o 
  -2   6   6       16.10       16.23      0.52 o 
  -1   6   6       32.90       32.25      0.66 o 
   0   6   6        2.62        4.36      0.19 o 
   1   6   6        0.13        0.20      0.09 o 
   2   6   6        0.28        0.25      0.10 o 
   3   6   6       10.88       16.99      0.55 o 
   4   6   6       46.15       43.12      0.77 o 
   5   6   6      164.83      161.52      2.20 o 
   6   6   6      185.99      190.74      4.02 o 
   7   6   6       51.32       51.76      1.57 o 
   8   6   6        2.19        1.89      0.42 o 
   9   6   6       25.89       25.28      1.56 o 
  10   6   6       18.58       18.39      1.04 o 
  -4   7   6       15.89       17.07      0.88 o 
  -3   7   6      171.77      172.55      3.24 o 
  -2   7   6      488.31      500.52      6.54 o 
  -1   7   6      245.14      247.57      3.72 o 
   0   7   6      161.62      162.01      2.29 o 
   1   7   6       22.01       21.03      0.48 o 
   2   7   6        8.47        7.98      0.29 o 
   3   7   6        0.63        0.96      0.13 o 
   4   7   6      327.59      327.78      4.77 o 
   5   7   6      560.06      571.61      9.01 o 
   6   7   6        0.09        0.60      0.23 o 
   7   7   6        4.34        4.52      0.49 o 
   8   7   6        1.45        2.46      0.42 o 
   9   7   6        1.04        1.12      0.37 o 
  -4   8   6        0.03       -0.12      0.24 o 
  -3   8   6        0.00       -0.01      0.25 o 
  -2   8   6       63.58       63.64      1.71 o 
  -1   8   6       11.90       12.48      0.54 o 
   0   8   6       15.64       16.31      0.53 o 
   1   8   6       63.75       66.69      1.11 o 
   2   8   6       11.94       12.50      0.39 o 
   3   8   6       11.22       13.63      0.43 o 
   4   8   6        8.60       10.52      0.44 o 
   5   8   6        2.33        2.66      0.28 o 
   6   8   6       14.71       15.20      0.74 o 
   7   8   6        8.77        8.92      0.90 o 
   8   8   6        0.48        0.50      0.31 o 
   9   8   6       26.52       27.95      1.47 o 
  -3   9   6      139.80      142.31      3.82 o 
  -2   9   6        7.20        7.34      0.57 o 
  -1   9   6        3.38        3.52      0.41 o 
   0   9   6        1.99        2.81      0.30 o 
   1   9   6        1.57        1.48      0.19 o 
   2   9   6       47.90       47.41      1.02 o 
   3   9   6        2.88        3.18      0.31 o 
   4   9   6       61.44       60.51      1.45 o 
   5   9   6        2.23        1.61      0.36 o 
   6   9   6       79.64       83.33      4.86 o 
   7   9   6       22.05       24.96      1.16 o 
   8   9   6       43.06       45.60      1.93 o 
  -1  10   6        3.49        4.23      0.58 o 
   0  10   6        2.26        2.51      0.46 o 
   1  10   6       62.77       66.44      1.58 o 
   2  10   6        0.00        0.36      0.22 o 
   3  10   6        0.04        0.12      0.22 o 
   4  10   6        3.33        4.42      0.49 o 
   5  10   6        6.34        7.40      0.90 o 
   6  10   6        0.70        0.62      0.78 o 
   7  10   6        0.26        0.20      0.30 o 
   1  11   6       82.77       89.89      3.97 o 
   2  11   6      164.47      162.30      4.06 o 
   3  11   6       24.00       24.79      1.04 o 
   4  11   6       17.74       16.97      1.44 o 
   5  11   6       65.71       63.77      3.25 o 
  -2  -5   7        0.51        0.04      0.19 o 
  -1  -5   7        2.40        2.39      0.37 o 
   0  -5   7        0.16        0.08      0.24 o 
   1  -5   7        0.71        1.35      0.36 o 
   2  -5   7        3.63        3.99      0.41 o 
   3  -5   7        0.31        0.62      0.23 o 
   4  -5   7       57.80       60.94      1.68 o 
  -3  -4   7      116.77      125.18      2.86 o 
  -2  -4   7       16.49       20.00      0.85 o 
  -1  -4   7       16.84       16.70      0.76 o 
   0  -4   7        0.44       -0.10      0.18 o 
   1  -4   7        9.41        8.53      0.53 o 
   2  -4   7       11.21       10.47      0.62 o 
   3  -4   7      154.04      149.13      3.19 o 
   4  -4   7       55.62       54.73      2.01 o 
   5  -4   7        2.74        3.44      0.44 o 
  -4  -3   7       94.70       98.98      2.54 o 
  -3  -3   7        0.42        0.63      0.23 o 
  -2  -3   7        2.85        4.06      0.39 o 
  -1  -3   7        2.81        3.58      0.34 o 
   0  -3   7        1.78        1.90      0.27 o 
   1  -3   7       14.22       11.31      0.51 o 
   2  -3   7       12.96       12.56      0.55 o 
   3  -3   7        3.02        3.76      0.35 o 
   4  -3   7       56.91       58.90      1.38 o 
   5  -3   7       18.77       18.79      1.67 o 
   6  -3   7        0.00        0.09      0.23 o 
   7  -3   7       19.61       19.81      0.95 o 
  -5  -2   7       34.23       28.17      1.18 o 
  -4  -2   7       23.21       21.07      0.97 o 
  -3  -2   7       11.88       13.64      0.63 o 
  -2  -2   7       17.49       19.09      0.70 o 
  -1  -2   7       30.03       31.90      0.91 o 
   0  -2   7       30.11       30.15      0.85 o 
   1  -2   7      119.21      129.75      2.10 o 
   2  -2   7        5.17        5.37      0.33 o 
   3  -2   7       19.11       21.49      0.72 o 
   4  -2   7        4.47        3.40      0.34 o 
   5  -2   7       44.84       48.17      1.23 o 
   6  -2   7       31.64       30.82      1.20 o 
   7  -2   7       31.67       33.15      1.51 o 
   8  -2   7       68.59       71.14      2.19 o 
  -5  -1   7        5.76        3.90      0.64 o 
  -4  -1   7        2.56        2.47      0.44 o 
  -3  -1   7        0.04       -0.20      0.16 o 
  -2  -1   7       29.57       30.02      1.02 o 
  -1  -1   7       29.66       29.98      0.85 o 
   0  -1   7       53.13       55.92      1.08 o 
   1  -1   7      145.46      148.12      2.44 o 
   2  -1   7        8.52        9.43      0.37 o 
   3  -1   7        3.94        3.33      0.30 o 
   4  -1   7        1.10        1.02      0.26 o 
   5  -1   7       13.36       13.89      0.63 o 
   6  -1   7        0.08        0.36      0.21 o 
   7  -1   7        0.06        0.59      0.26 o 
   8  -1   7       50.38       55.00      1.80 o 
  -5   0   7       54.98       57.21      2.45 o 
  -4   0   7        8.45        7.28      0.46 o 
  -3   0   7       73.52       70.86      1.54 o 
  -2   0   7      152.73      151.02      2.96 o 
  -1   0   7       66.79       66.84      1.34 o 
   0   0   7      951.81      945.45     11.81 o 
   1   0   7       26.11       26.50      0.59 o 
   2   0   7        2.18        3.19      0.17 o 
   3   0   7        5.87        6.10      0.34 o 
   4   0   7        7.93        8.05      0.41 o 
   5   0   7        6.89        6.92      0.52 o 
   6   0   7      122.69      129.10      2.53 o 
   7   0   7      532.96      553.98      8.97 o 
   8   0   7       76.85       80.14      2.24 o 
   9   0   7        0.04       -0.37      0.25 o 
  -6   1   7       11.71       11.97      1.01 o 
  -5   1   7        0.01        0.15      0.19 o 
  -4   1   7       12.43       11.86      0.52 o 
  -3   1   7        1.00        0.69      0.19 o 
  -2   1   7       15.78       14.63      0.48 o 
  -1   1   7     1392.85     1359.78     18.69 o 
   0   1   7      381.19      385.32      5.05 o 
   1   1   7       17.49       16.56      0.39 o 
   2   1   7       75.69       76.06      1.15 o 
   3   1   7        6.31        7.04      0.36 o 
   4   1   7       16.91       16.29      0.66 o 
   5   1   7       24.03       24.10      0.83 o 
   6   1   7      222.34      219.19      4.55 o 
   7   1   7      579.84      598.45     11.28 o 
   8   1   7        3.01        2.40      0.44 o 
   9   1   7        0.58        0.47      0.32 o 
  -6   2   7        0.00       -0.48      0.34 o 
  -5   2   7        0.29       -0.06      0.16 o 
  -4   2   7        0.01       -0.15      0.15 o 
  -3   2   7        0.42        0.23      0.13 o 
  -2   2   7        1.49        1.61      0.22 o 
  -1   2   7      241.78      232.32      3.23 o 
   0   2   7      322.95      309.18      4.20 o 
   1   2   7       23.88       23.48      0.55 o 
   2   2   7        3.22        2.98      0.21 o 
   3   2   7      136.60      139.03      2.07 o 
   4   2   7      111.78      107.81      1.89 o 
   5   2   7       16.42       17.86      0.59 o 
   6   2   7      463.13      470.86      6.88 o 
   7   2   7      209.07      217.55      4.03 o 
   8   2   7        0.05       -0.04      0.23 o 
   9   2   7       14.94       16.01      1.11 o 
  10   2   7        7.86        9.15      1.26 o 
  -5   3   7       26.68       26.53      0.87 o 
  -4   3   7        2.07        2.00      0.37 o 
  -3   3   7        0.00        0.25      0.14 o 
  -2   3   7      347.24      353.07      4.38 o 
  -1   3   7     1207.25     1156.50     13.29 o 
   0   3   7      279.05      271.95      3.15 o 
   1   3   7        3.04        1.88      0.16 o 
   2   3   7        0.03       -0.06      0.08 o 
   3   3   7        5.67        4.19      0.31 o 
   4   3   7       63.01       64.57      1.28 o 
   5   3   7      528.91      509.81      7.48 o 
   6   3   7      778.78      782.55     12.51 o 
   7   3   7       85.47       89.92      2.01 o 
   8   3   7       20.93       21.48      0.88 o 
   9   3   7        8.19        9.81      1.62 o 
  10   3   7        5.17        5.94      0.85 o 
  -5   4   7       18.16       17.71      0.87 o 
  -4   4   7       15.02       14.17      0.55 o 
  -3   4   7        8.21        7.32      0.41 o 
  -2   4   7       10.83       10.29      0.43 o 
  -1   4   7       27.10       25.38      0.72 o 
   0   4   7       37.36       38.10      0.64 o 
   1   4   7       79.94       80.63      1.01 o 
   2   4   7       17.50       18.43      0.40 o 
   3   4   7       31.13       28.57      0.59 o 
   4   4   7       15.25       15.24      0.46 o 
   5   4   7       27.62       25.97      0.90 o 
   6   4   7        5.85        7.94      0.51 o 
   7   4   7        6.74        7.01      0.51 o 
   8   4   7       14.75       15.79      0.87 o 
   9   4   7        3.52        3.00      0.49 o 
  10   4   7        4.76        5.14      1.26 o 
  -5   5   7        2.05        2.70      0.42 o 
  -4   5   7       10.02       12.68      0.62 o 
  -3   5   7        1.41        1.33      0.23 o 
  -2   5   7      490.03      490.31      6.43 o 
  -1   5   7      162.02      161.85      2.38 o 
   0   5   7       53.73       50.58      0.90 o 
   1   5   7        1.61        0.89      0.14 o 
   2   5   7       39.17       42.06      0.80 o 
   3   5   7        7.24        6.37      0.31 o 
   4   5   7       14.45       16.61      0.42 o 
   5   5   7       61.53       59.51      1.44 o 
   6   5   7      176.75      173.17      3.77 o 
   7   5   7       22.23       25.79      0.96 o 
   8   5   7       37.30       31.10      1.24 o 
   9   5   7        8.31       10.03      0.76 o 
  10   5   7       35.12       49.76      3.65 o 
  -4   6   7        1.42        1.64      0.43 o 
  -3   6   7        1.77        1.36      0.28 o 
  -2   6   7       32.85       32.94      0.81 o 
  -1   6   7        7.52        7.61      0.41 o 
   0   6   7        2.63        2.39      0.22 o 
   1   6   7        0.97        0.74      0.13 o 
   2   6   7        0.36        0.39      0.12 o 
   3   6   7        1.97        2.22      0.19 o 
   4   6   7        2.44        3.17      0.42 o 
   5   6   7        0.17        0.40      0.24 o 
   6   6   7       64.05       60.11      1.70 o 
   7   6   7      109.30       99.61      3.13 o 
   8   6   7        3.30        2.68      0.45 o 
   9   6   7       18.35       18.41      0.98 o 
  10   6   7        2.77        2.39      0.53 o 
  -4   7   7       75.06       82.64      3.60 o 
  -3   7   7       64.19       67.80      2.40 o 
  -2   7   7        1.26        1.44      0.31 o 
  -1   7   7      129.97      132.62      2.25 o 
   0   7   7       22.30       23.65      0.67 o 
   1   7   7        0.03       -0.17      0.14 o 
   2   7   7       62.67       59.02      1.16 o 
   3   7   7      186.76      169.00      3.00 o 
   4   7   7        7.31        8.79      0.57 o 
   5   7   7        2.44        3.12      0.38 o 
   6   7   7       42.88       43.04      1.38 o 
   7   7   7        0.65        5.43      1.80 o 
   8   7   7        0.00       -0.19      0.23 o 
   9   7   7       36.99       50.55      1.70 o 
  -3   8   7        0.78        0.51      0.35 o 
  -2   8   7       45.56       44.27      1.79 o 
  -1   8   7       23.65       25.51      0.97 o 
   0   8   7        9.47        9.47      0.49 o 
   1   8   7      105.11      103.02      1.79 o 
   2   8   7        2.27        1.95      0.24 o 
   3   8   7       26.16       25.01      1.36 o 
   4   8   7        0.84        1.01      0.30 o 
   5   8   7       12.57       12.60      0.80 o 
   6   8   7        3.03        3.48      0.44 o 
   7   8   7        6.80        7.12      0.58 o 
   8   8   7        0.39        1.18      0.42 o 
   9   8   7       19.14       24.31      1.50 o 
  -2   9   7        5.77        4.79      0.52 o 
  -1   9   7       21.63       22.06      1.16 o 
   0   9   7      116.24      116.70      2.57 o 
   1   9   7       74.65       77.47      1.85 o 
   2   9   7      176.78      167.39      4.30 o 
   3   9   7        3.47        2.67      0.72 o 
   4   9   7        4.62        4.01      0.51 o 
   5   9   7       47.89       45.29      1.62 o 
   6   9   7        6.24        7.27      0.69 o 
   7   9   7       13.22       12.65      0.87 o 
   8   9   7        0.09        0.27      0.31 o 
   0  10   7        5.04        4.69      0.71 o 
   1  10   7       80.49       78.84      2.65 o 
   2  10   7       72.28       69.58      3.85 o 
   3  10   7        5.25        4.97      0.53 o 
   4  10   7       15.50       18.06      0.89 o 
   5  10   7        2.58        3.67      0.49 o 
   6  10   7       13.29       14.30      0.96 o 
   7  10   7        2.62        2.45      0.49 o 
   3  11   7       20.41       21.66      1.80 o 
   4  11   7       12.23       15.64      1.44 o 
  -1  -4   8        0.06       -0.08      0.21 o 
   0  -4   8        0.02        0.40      0.28 o 
   1  -4   8      218.71      215.45      4.42 o 
   2  -4   8       68.38       63.36      1.73 o 
   3  -4   8        0.22        0.21      0.42 o 
  -2  -3   8        0.16        0.12      0.26 o 
  -1  -3   8        0.31        0.66      0.30 o 
   0  -3   8       80.40       78.76      1.99 o 
   1  -3   8      372.66      376.13      7.15 o 
   2  -3   8        9.07        9.28      0.62 o 
   3  -3   8        2.86        2.42      0.39 o 
   4  -3   8       10.58       10.69      0.69 o 
   5  -3   8        0.00        0.01      0.23 o 
  -3  -2   8       49.73       51.41      1.64 o 
  -2  -2   8       61.32       66.84      1.98 o 
  -1  -2   8       14.21       14.60      0.64 o 
   0  -2   8      159.95      162.58      2.99 o 
   1  -2   8      331.43      325.98      5.43 o 
   2  -2   8        1.45        1.39      0.28 o 
   3  -2   8       21.99       22.23      0.78 o 
   4  -2   8       31.51       33.52      0.99 o 
   5  -2   8        3.29        3.35      0.43 o 
   6  -2   8       33.78       33.64      1.06 o 
   7  -2   8      376.14      392.96     14.38 o 
  -4  -1   8        0.49        0.32      0.28 o 
  -3  -1   8        4.25        5.25      0.58 o 
  -2  -1   8        0.43        0.28      0.25 o 
  -1  -1   8      180.86      185.38      3.36 o 
   0  -1   8      787.04      799.38     12.51 o 
   1  -1   8      313.32      312.76      5.24 o 
   2  -1   8        3.41        2.94      0.28 o 
   3  -1   8        1.20        1.48      0.29 o 
   4  -1   8       25.74       27.40      0.86 o 
   5  -1   8       56.54       59.49      1.75 o 
   6  -1   8      123.96      125.20      2.62 o 
   7  -1   8      642.94      669.25     12.62 o 
  -4   0   8       26.96       32.40      1.37 o 
  -3   0   8        0.19        0.27      0.28 o 
  -2   0   8       11.65       11.28      0.69 o 
  -1   0   8        6.76        6.00      0.41 o 
   0   0   8       26.93       27.60      0.72 o 
   1   0   8       40.97       41.03      0.91 o 
   2   0   8       16.44       17.06      0.55 o 
   3   0   8        9.42       10.73      0.45 o 
   4   0   8        5.40        5.70      0.46 o 
   5   0   8        1.90        1.86      0.36 o 
   6   0   8        5.44        5.97      0.48 o 
   7   0   8      212.52      221.99      4.79 o 
   8   0   8        7.30        7.06      1.06 o 
  -4   1   8        1.17        1.02      0.43 o 
  -3   1   8        1.93        2.23      0.31 o 
  -2   1   8        7.59        6.54      0.58 o 
  -1   1   8      194.75      193.35      3.59 o 
   0   1   8     1092.35     1091.01     15.68 o 
   1   1   8        8.79        8.75      0.44 o 
   2   1   8       52.44       53.32      1.22 o 
   3   1   8       23.93       23.09      1.08 o 
   4   1   8       16.61       17.65      0.75 o 
   5   1   8        1.56        0.84      0.28 o 
   6   1   8      409.62      414.65      8.08 o 
   7   1   8      174.03      179.87      4.14 o 
   8   1   8        2.78        2.79      0.49 o 
   9   1   8       12.51       11.27      0.86 o 
  -5   2   8        0.17        0.80      0.33 o 
  -4   2   8        0.18        0.00      0.18 o 
  -3   2   8        0.48        0.39      0.16 o 
  -2   2   8        8.70        8.84      0.47 o 
  -1   2   8       29.90       31.61      1.01 o 
   0   2   8       24.09       22.39      0.81 o 
   1   2   8      125.84      122.77      1.73 o 
   2   2   8       33.17       31.78      0.71 o 
   3   2   8       14.95       15.31      0.57 o 
   4   2   8       33.28       34.85      1.11 o 
   5   2   8        8.79        8.59      0.55 o 
   6   2   8        0.36        0.41      0.23 o 
   7   2   8        0.72        0.28      0.25 o 
   8   2   8        2.00        2.48      0.48 o 
   9   2   8       11.27       13.22      1.06 o 
  -4   3   8        5.89        6.72      0.51 o 
  -3   3   8      112.94      129.15      2.32 o 
  -2   3   8       63.56       60.49      1.31 o 
  -1   3   8       64.18       65.41      1.38 o 
   0   3   8        1.05        0.91      0.26 o 
   1   3   8       46.40       48.23      1.07 o 
   2   3   8        0.35        0.61      0.16 o 
   3   3   8        3.72        3.00      0.34 o 
   4   3   8       80.92       69.20      1.63 o 
   5   3   8       26.39       26.60      0.92 o 
   6   3   8      170.67      172.41      3.35 o 
   7   3   8       44.65       48.77      1.27 o 
   8   3   8       13.49       13.61      1.32 o 
   9   3   8        0.37        0.72      0.43 o 
  -4   4   8        1.64        2.81      0.42 o 
  -3   4   8       31.18       32.67      1.05 o 
  -2   4   8        0.28        0.34      0.19 o 
  -1   4   8        0.05       -0.19      0.14 o 
   0   4   8       18.37       18.98      0.60 o 
   1   4   8       22.23       23.14      0.69 o 
   2   4   8       22.04       21.70      0.68 o 
   3   4   8       12.48       10.14      0.48 o 
   4   4   8        9.41       10.36      0.56 o 
   5   4   8        0.07        0.28      0.20 o 
   6   4   8        0.12        0.21      0.23 o 
   7   4   8       12.47       12.70      0.82 o 
   8   4   8        2.24        5.23      1.01 o 
   9   4   8        0.46        0.18      0.34 o 
  -4   5   8       73.87       85.09      2.08 o 
  -3   5   8        7.91       11.62      0.59 o 
  -2   5   8        7.43        7.35      0.65 o 
  -1   5   8       37.28       36.94      1.11 o 
   0   5   8       12.55       13.72      0.61 o 
   1   5   8        8.97        8.89      0.51 o 
   2   5   8       17.23       21.00      0.67 o 
   3   5   8      512.54      459.37      6.71 o 
   4   5   8       39.20       33.01      1.01 o 
   5   5   8       11.00       10.35      0.88 o 
   6   5   8       82.36       78.87      2.14 o 
   7   5   8       18.75       18.22      0.93 o 
   8   5   8       60.05       58.07      1.84 o 
   9   5   8       12.69       14.72      0.91 o 
  -3   6   8       21.41       19.92      0.86 o 
  -2   6   8       32.57       31.53      1.04 o 
  -1   6   8        4.72        4.99      0.62 o 
   0   6   8        3.67        4.10      0.41 o 
   1   6   8       20.10       20.94      0.71 o 
   2   6   8       92.90       74.63      1.69 o 
   3   6   8      113.03       93.06      1.99 o 
   4   6   8        0.01       -0.06      0.21 o 
   5   6   8       38.11       37.43      1.28 o 
   6   6   8       54.47       53.52      1.66 o 
   7   6   8      128.58      118.42      2.93 o 
   8   6   8        7.82        7.67      0.84 o 
   9   6   8       21.46       24.03      1.17 o 
  -3   7   8       30.69       34.02      1.32 o 
  -2   7   8        4.24        5.23      0.69 o 
  -1   7   8        1.24        1.04      0.28 o 
   0   7   8        6.06        6.12      0.39 o 
   1   7   8        1.08        1.16      0.23 o 
   2   7   8       44.42       38.90      1.13 o 
   3   7   8       89.74       73.72      1.95 o 
   4   7   8        6.50        6.39      0.60 o 
   5   7   8        3.96        5.19      0.49 o 
   6   7   8       25.45       25.80      1.07 o 
   7   7   8       33.98       36.07      1.33 o 
   8   7   8       52.65       48.64      1.63 o 
   9   7   8      146.21      160.38      3.79 o 
  -2   8   8        1.08        1.32      0.35 o 
  -1   8   8       12.23       12.93      0.81 o 
   0   8   8       36.40       35.55      1.18 o 
   1   8   8        1.64        2.28      0.34 o 
   2   8   8      282.25      258.18      4.39 o 
   3   8   8       19.99       16.70      1.37 o 
   4   8   8        0.24        1.30      0.32 o 
   5   8   8        5.77        5.94      0.51 o 
   6   8   8        0.94        0.99      0.32 o 
   7   8   8       54.20       54.89      1.69 o 
   8   8   8       20.82       24.27      1.33 o 
  -1   9   8        2.85        2.50      0.45 o 
   0   9   8       47.82       46.79      1.45 o 
   1   9   8       41.26       44.13      1.50 o 
   2   9   8       10.13        8.84      0.71 o 
   3   9   8       28.03       24.72      1.18 o 
   4   9   8       14.70       12.14      0.82 o 
   5   9   8        8.49        9.39      0.71 o 
   6   9   8        0.06       -0.15      0.60 o 
   7   9   8        0.34        0.40      0.60 o 
   1  10   8        6.66        4.02      0.60 o 
   2  10   8       78.80       74.44      2.37 o 
   3  10   8       34.39       35.12      1.38 o 
   4  10   8       31.07       32.49      1.31 o 
   5  10   8        2.06        2.54      0.42 o 
   6  10   8        1.15        0.77      0.54 o 
   1  -3   9      383.17      375.38      7.28 o 
   2  -3   9       63.89       58.23      1.73 o 
  -1  -2   9       18.15       22.85      1.05 o 
   0  -2   9        6.93        6.53      0.49 o 
   1  -2   9        0.53        0.41      0.22 o 
   2  -2   9        2.94        2.28      0.34 o 
   3  -2   9        2.27        1.87      0.32 o 
   4  -2   9        6.77        6.31      0.56 o 
   5  -2   9        4.10        3.87      0.66 o 
  -2  -1   9       51.53       56.59      1.76 o 
  -1  -1   9        1.52        0.60      0.30 o 
   0  -1   9      418.38      434.79      8.40 o 
   1  -1   9        8.31        8.60      0.55 o 
   2  -1   9       18.42       21.56      0.90 o 
   3  -1   9        5.59        4.91      0.43 o 
   4  -1   9        1.42        1.47      0.37 o 
   5  -1   9        6.12        6.30      0.60 o 
   6  -1   9        1.77        1.42      0.39 o 
  -3   0   9        0.00        0.00      0.26 o 
  -2   0   9       12.64       14.38      0.83 o 
  -1   0   9        6.96        7.13      0.60 o 
   0   0   9        0.03        0.24      0.25 o 
   1   0   9        1.52        1.14      0.38 o 
   2   0   9        4.75        5.27      0.43 o 
   3   0   9        2.43        3.44      0.43 o 
   4   0   9        2.66        2.88      0.54 o 
   5   0   9        0.01       -0.04      0.23 o 
   6   0   9       11.94       12.60      0.83 o 
   7   0   9       35.51       35.51      1.40 o 
  -3   1   9      177.80      198.81      5.40 o 
  -2   1   9       15.00       18.07      0.92 o 
  -1   1   9       38.07       39.70      1.36 o 
   0   1   9       47.92       45.20      2.46 o 
   1   1   9       10.76       10.68      0.69 o 
   2   1   9        1.74        1.49      0.37 o 
   3   1   9        0.17       -0.26      0.18 o 
   4   1   9      104.17      104.98      2.61 o 
   5   1   9       81.96       87.35      2.70 o 
   6   1   9        0.14        0.24      0.25 o 
   7   1   9        0.21        0.04      0.25 o 
   8   1   9       11.68       11.31      0.94 o 
  -3   2   9       54.38       61.49      1.80 o 
  -2   2   9       11.30       11.53      0.92 o 
  -1   2   9       49.82       48.03      1.53 o 
   0   2   9       12.94       12.60      0.68 o 
   1   2   9       60.13       60.53      1.84 o 
   2   2   9       60.64       57.09      2.73 o 
   3   2   9        2.10        1.10      0.28 o 
   4   2   9       20.77       20.79      0.87 o 
   5   2   9       30.52       28.57      1.49 o 
   6   2   9        3.83        3.22      0.47 o 
   7   2   9        5.12        6.26      0.63 o 
   8   2   9        5.07        3.97      0.68 o 
  -3   3   9       62.10       74.81      1.78 o 
  -2   3   9       29.71       32.31      1.09 o 
  -1   3   9        2.27        2.93      0.50 o 
   0   3   9      106.29      107.52      2.32 o 
   1   3   9       50.49       48.49      1.35 o 
   2   3   9       35.37       35.45      1.27 o 
   3   3   9      198.26      189.98      3.14 o 
   4   3   9       90.19       79.21      2.03 o 
   5   3   9        0.00        0.08      0.21 o 
   6   3   9       38.52       35.39      1.17 o 
   7   3   9        0.41        0.09      0.29 o 
   8   3   9        1.18        0.52      0.72 o 
  -3   4   9       88.75       96.38      2.78 o 
  -2   4   9       11.94       13.03      0.60 o 
  -1   4   9        0.73        0.36      0.24 o 
   0   4   9        1.62        0.68      0.42 o 
   1   4   9       36.72       34.75      1.04 o 
   2   4   9        5.90        3.56      0.34 o 
   3   4   9      131.32      108.60      2.24 o 
   4   4   9       39.82       32.14      1.04 o 
   5   4   9       29.38       28.60      1.49 o 
   6   4   9        3.58        3.25      0.57 o 
   7   4   9       17.30       18.24      1.26 o 
   8   4   9        9.68       10.18      1.14 o 
   9   4   9        0.16        0.54      0.43 o 
  -3   5   9       18.46       18.96      0.89 o 
  -2   5   9        3.72        3.44      0.71 o 
  -1   5   9        2.46        2.16      0.31 o 
   0   5   9        0.07        0.18      0.19 o 
   1   5   9        5.27        4.78      0.45 o 
   2   5   9       13.92       12.05      0.60 o 
   3   5   9        0.44        0.03      0.21 o 
   4   5   9       68.57       60.82      1.78 o 
   5   5   9        5.06        4.77      0.55 o 
   6   5   9        0.08        0.17      0.25 o 
   7   5   9        5.57        6.56      0.72 o 
   8   5   9        5.45        6.80      0.69 o 
   9   5   9        0.43        0.17      0.38 o 
  -2   6   9       13.20       14.76      0.76 o 
  -1   6   9        7.38        6.25      0.53 o 
   0   6   9       53.25       49.84      1.33 o 
   1   6   9        0.16        0.45      0.26 o 
   2   6   9       22.55       15.13      1.01 o 
   3   6   9      110.75       90.30      2.34 o 
   4   6   9       12.98       10.00      0.72 o 
   5   6   9       95.03       89.10      2.71 o 
   6   6   9        2.50        5.88      0.70 o 
   7   6   9        1.27        0.51      0.31 o 
   8   6   9       31.05       28.19      1.12 o 
  -2   7   9        0.37        0.18      0.25 o 
  -1   7   9        2.54        2.82      0.43 o 
   0   7   9        5.19        5.18      0.47 o 
   1   7   9        9.41       10.86      1.04 o 
   2   7   9        7.64        8.75      0.63 o 
   3   7   9        3.83        3.74      0.49 o 
   4   7   9        8.74        8.05      0.71 o 
   5   7   9        1.31        1.16      0.33 o 
   6   7   9       28.87       27.65      1.18 o 
   7   7   9       21.10       22.02      1.08 o 
   8   7   9       16.46       15.45      0.86 o 
  -1   8   9        2.21        1.61      0.78 o 
   0   8   9       14.43       20.68      0.92 o 
   1   8   9       33.97       34.27      1.18 o 
   2   8   9        0.03       -0.06      0.23 o 
   3   8   9        0.60        0.37      0.26 o 
   4   8   9       25.41       21.48      0.97 o 
   5   8   9        2.99        2.36      0.43 o 
   6   8   9        1.51        2.30      0.42 o 
   7   8   9       64.04       71.06      2.11 o 
   1   9   9       40.86       42.33      1.73 o 
   2   9   9        4.99        4.30      0.62 o 
   3   9   9        5.93        6.38      1.26 o 
   4   9   9        7.57        6.46      0.71 o 
   5   9   9        1.00        1.58      0.46 o 
   6   9   9        2.02        3.67      1.08 o 
   4  10   9        0.05        0.00      0.32 o 
   1  -1  10        0.58        0.19      0.25 o 
   2  -1  10       12.04       12.24      0.89 o 
   3  -1  10       45.39       42.63      1.47 o 
   0   0  10        0.19        0.16      0.41 o 
   1   0  10        1.19        0.62      0.32 o 
   2   0  10        1.11        0.97      0.32 o 
   3   0  10        0.01        0.20      0.25 o 
   4   0  10       52.10       57.78      1.80 o 
   5   0  10       34.04       32.88      1.32 o 
  -1   1  10        0.00       -0.04      0.25 o 
   0   1  10        0.06        0.20      0.28 o 
   1   1  10        0.00       -0.22      0.25 o 
   2   1  10        9.43        9.07      0.69 o 
   3   1  10        0.01        0.02      0.25 o 
   4   1  10       61.87       59.88      3.28 o 
   5   1  10       31.98       31.70      1.29 o 
   6   1  10        1.32        1.26      0.39 o 
  -1   2  10       24.05       25.25      1.35 o 
   0   2  10        4.10        3.93      0.84 o 
   1   2  10        0.40        0.22      0.25 o 
   2   2  10      110.75      110.16      2.75 o 
   3   2  10       89.53       80.34      2.17 o 
   4   2  10       93.77       83.13      2.52 o 
   5   2  10       13.86       13.62      0.83 o 
   6   2  10        3.42        3.03      0.49 o 
   7   2  10        0.01       -0.03      0.29 o 
  -2   3  10        5.29        6.31      0.84 o 
  -1   3  10        1.29        1.08      0.43 o 
   0   3  10       35.41       32.84      1.52 o 
   1   3  10       50.63       52.32      2.04 o 
   2   3  10        4.21        2.87      0.55 o 
   3   3  10       21.14       22.71      1.07 o 
   4   3  10       67.17       62.91      2.24 o 
   5   3  10        0.31        0.38      0.31 o 
   6   3  10       16.64       14.99      1.38 o 
   7   3  10        2.70        2.53      0.55 o 
  -2   4  10       10.06        9.57      1.32 o 
  -1   4  10        9.67        8.76      0.90 o 
   0   4  10        5.51        4.10      0.60 o 
   1   4  10        3.04        4.75      0.59 o 
   2   4  10        8.18        8.47      0.78 o 
   3   4  10      121.54      102.46      2.64 o 
   4   4  10       10.28        7.02      0.65 o 
   5   4  10       88.02       85.76      2.50 o 
   6   4  10        3.24        2.50      0.51 o 
   7   4  10        3.86        3.68      0.60 o 
   8   4  10        5.12        3.81      0.72 o 
  -1   5  10        0.21        0.01      0.27 o 
   0   5  10        6.00        6.59      0.64 o 
   1   5  10        0.00       -0.07      0.26 o 
   2   5  10        0.65       -0.01      0.23 o 
   3   5  10        0.66        0.93      0.34 o 
   4   5  10        0.02       -0.08      0.27 o 
   5   5  10        2.92        4.08      0.52 o 
   6   5  10       12.91       13.46      0.84 o 
   7   5  10       13.82       14.38      0.98 o 
   8   5  10        0.18        0.24      0.60 o 
  -1   6  10        1.39        0.91      0.31 o 
   0   6  10       48.03       58.81      1.88 o 
   1   6  10       29.70       41.95      1.49 o 
   2   6  10       12.10       10.54      0.89 o 
   3   6  10       15.72       18.25      0.95 o 
   4   6  10       18.47       15.21      1.29 o 
   5   6  10        5.65        5.82      0.90 o 
   6   6  10        0.03        0.39      0.26 o 
   7   6  10       51.59       69.74      2.16 o 
   0   7  10       42.56       51.56      1.45 o 
   1   7  10        5.40        3.51      0.52 o 
   2   7  10        2.90        3.39      0.49 o 
   3   7  10       12.17       10.20      0.75 o 
   4   7  10       22.11       22.00      1.05 o 
   5   7  10        4.26        3.59      1.05 o 
   6   7  10        0.12        0.36      0.30 o 
   7   7  10       59.74       58.68      1.92 o 
   1   8  10        0.60        1.05      0.34 o 
   2   8  10        3.34        4.72      0.69 o 
   3   8  10        0.53        0.03      0.42 o 
   4   8  10        1.96        1.96      0.43 o 
   5   8  10       28.49       29.42      1.32 o 
   6   8  10       33.10       50.66      1.73 o 
   4   9  10       17.06       13.11      1.38 o 
   2   2  11       30.57       36.82      1.99 o 
   3   2  11        3.61        3.68      0.68 o 
   4   2  11        6.13        5.41      0.80 o 
   1   3  11       72.63       79.33      2.76 o 
   2   3  11        3.75        3.36      0.60 o 
   3   3  11        7.99        8.23      0.84 o 
   4   3  11       17.40       15.25      1.10 o 
   5   3  11        8.66        8.73      0.85 o 
   1   4  11       57.20       77.90      3.31 o 
   2   4  11      102.38      120.52      3.65 o 
   3   4  11       85.03       89.28      2.93 o 
   4   4  11        0.06       -0.18      0.34 o 
   5   4  11       12.40       13.49      1.01 o 
   6   4  11        0.68       -0.12      0.42 o 
   1   5  11       50.54       65.57      2.41 o 
   2   5  11        1.97        0.75      0.49 o 
   3   5  11        4.79        4.51      0.59 o 
   4   5  11       18.90       22.78      1.41 o 
   5   5  11        0.78        0.48      0.43 o 
   6   5  11        0.37        0.42      0.34 o 
   2   6  11        0.04       -0.27      0.27 o 
   3   6  11        0.63       -0.16      0.27 o 
   4   6  11        4.24        5.64      0.67 o 
   5   6  11        1.35        1.43      0.43 o 
   3   7  11        9.19       12.42      1.42 o 
   4   7  11        1.12        1.11      0.43 o 
                                                 
